# Supplementary material for: Revision of the genus Salganea Stål (Blattodea, Blaberidae, Panesthiinae) from China, with descriptions of three new species
Source: Zookeys. 2014 May 29;(412):59–87. doi: 10.3897/zookeys.412.7134 (PMC4042696; doi:10.3897/zookeys.412.7134)
Supplement: XML Treatment for Salganea [file zookeys.412.7134-treatment1.xml]

<!DOCTYPE tp:taxon-treatment
  PUBLIC "-//TaxonX//DTD Taxonomic Treatment Publishing DTD v0 20100105//EN" "tax-treatment-NSO.dtd">
<tp:taxon-treatment xmlns:tp="http://www.plazi.org/taxpub"><tp:treatment-meta><mixed-citation publication-type="journal"><person-group><name><surname>Wang</surname><given-names>Xiudan</given-names></name><name><surname>Shi</surname><given-names>Yan</given-names></name><name><surname>Wang</surname><given-names>Zongqing</given-names></name><name><surname>Che</surname><given-names>Yanli</given-names></name></person-group><article-title>Revision of the genus <italic>Salganea</italic> Stål (Blattodea, Blaberidae, Panesthiinae) from China, with descriptions of three new species</article-title><source>Zookeys</source><day>29</day><month>5</month><year>2014</year><volume>2014</volume><issue>412</issue><fpage>59</fpage><lpage>87</lpage><pub-id pub-id-type="doi">10.3897/zookeys.412.7134</pub-id></mixed-citation></tp:treatment-meta><tp:nomenclature><label>Genus</label><tp:taxon-name>
                            <tp:taxon-name-part taxon-name-part-type="genus">Salganea</tp:taxon-name-part>
                            <object-id xmlns:xlink="http://www.w3.org/1999/xlink" xlink:type="simple">http://species-id.net/wiki/Salganea</object-id>
                        </tp:taxon-name><tp:taxon-authority>Stål, 1877</tp:taxon-authority><tp:nomenclature-citation-list><tp:nomenclature-citation><tp:taxon-name>Salganea</tp:taxon-name><comment> Stål, 1877: 37. Type species: <italic><tp:taxon-name>Panesthia morio</tp:taxon-name></italic> Burmeister, 1838; <xref ref-type="bibr" rid="B18">Roth 1979</xref>: 4; <xref ref-type="bibr" rid="B2">Asahina 1988</xref>: 257.</comment></tp:nomenclature-citation><tp:nomenclature-citation><tp:taxon-name>Mylacrina</tp:taxon-name><comment> Kirby, 1903: 414. Type species: <italic><tp:taxon-name>Mylacrina wrayi</tp:taxon-name></italic> Kirby, 1903. Synonymized by <xref ref-type="bibr" rid="B17">Roth 1977</xref>: 60.</comment></tp:nomenclature-citation></tp:nomenclature-citation-list></tp:nomenclature><tp:treatment-sec sec-type="Generic diagnosis"><title>Generic diagnosis</title><p><bold>(modified after <xref ref-type="bibr" rid="B18">Roth (1979)</xref>).</bold> Vertex rarely foveolate (except <!--PageBreak--><italic><tp:taxon-name>Salganea papua</tp:taxon-name></italic> and <italic><tp:taxon-name>Salganea mandelsi</tp:taxon-name></italic>) and exposed. Pronotum transversal ovate, anterior margin almost straight or slightly convex, lateral margins arched, hind margin almost straight; anterior half depressed, with a pair of curved, oblique grooves; posterior half elevated and punctate. Tegmina and wings fully developed, sometimes mutilated, or reduced, or tegmina reduced but wings absent, or both tegmina and wings absent. If tegmina and wings fully developed, tegmina usually narrow and leathery with base thickened, the humeral area well developed and punctate, anterior margin slightly curved medially, subcostal vein short and unbranched. Hind wings with anal area developed with border smooth and rounded; subcostal vein (<italic>Sc</italic>) straight and simple or with a small branch at apical part, extending beyond the midline of wing length; radial vein (<italic>R</italic>) with less than five branches, with or without apical posterior branch (<italic>Ap. Post. Br.</italic>); median vein (<italic>M</italic>) simple, rarely with a terminal twigging; cubitus (<italic>Cu</italic>) with more than 8 branches, at least half of which are incomplete and fuse apically or going to the first plical vein (1<italic>Pl</italic>). Lateral margin of the 6<sup>th</sup> abdominal tergum (<italic>T6</italic>) straight; lateral margin of the 7<sup>th</sup> abdominal tergum (<italic>T7</italic>) uneven, caudal angles produced caudally or laterocaudally; anterolateral corners of 6<sup>th</sup> and 7<sup>th</sup> abdominal terga usually with holes, sometimes holes also existing in the corners of <italic>T3</italic>, <italic>T4</italic> or <italic>T5</italic>, which are usually accompanied with small setae or hairs. Abdominal sternites punctured, the last sternite with a marginal ridge extending along the lateral margins. Supra-anal plate transverse; paraprocts broad, left one in ventral view armed with a finger-like projection, which is curved dorsally and whose apex is sclerotized. Subgenital plate flabellate, anterior margin straight or concave, lateral margins oblique, hind margin round. Four genital phallomeres as below: first sclerite of left phallomere (<italic>L1</italic>) plate-like, well developed but usually not sclerotized, sometimes reduced or absent; second ventromedial sclerite of left phallomere (<italic>L2vm</italic>) rod-like; second dorsal sclerite of the left phallomere (<italic>L2d</italic>) elongate, variable; second sclerite of right phallomere (<italic>R2</italic>) hook-shaped, reduced or absent in some species.</p></tp:treatment-sec><tp:treatment-sec sec-type="Remarks"><title>Remarks.</title><p>Because the irregularities on lateral margin of <italic>T7</italic> maybe subobsolete, this genus is similar to <italic><tp:taxon-name>Panesthia</tp:taxon-name></italic>. With a notch existing anterior to the laterocaudal angle of <italic>T7</italic> sometimes, this genus resembles <italic><tp:taxon-name>Ancaudellia</tp:taxon-name></italic> Shaw, 1925. But it can be distinguished by the following characteristics: 1) anterolateral corners of 6<sup>th</sup> and 7<sup>th</sup> abdominal terga usually with holes and holes associated with well spaced setae (<italic><tp:taxon-name>Panesthia</tp:taxon-name></italic> rarely with holes and without setae, <italic><tp:taxon-name>Ancaudellia</tp:taxon-name></italic> with grooves and associated with dense patches of contiguous setae); 2) lateral margin of <italic>S7</italic> with a ridge extending from anterior margin to hind margin (with a feeble and short ridge, or without a ridge in <italic><tp:taxon-name>Panesthia</tp:taxon-name></italic> and <italic><tp:taxon-name>Ancaudellia</tp:taxon-name></italic>).</p><p>Although <italic><tp:taxon-name>Salganea amboinica</tp:taxon-name></italic>, <italic><tp:taxon-name>Salganea morio</tp:taxon-name></italic> and <italic><tp:taxon-name>Salganea passaloides passaloides</tp:taxon-name></italic> (Walker, 1868) were recorded from China, none of them were found after our wide survey of collecting and examining loans from other museums. Moreover, <xref ref-type="bibr" rid="B18">Roth (1979)</xref> had questioned whether they were truly recorded from China. These species have been excluded in our count for the total number of species in this genus from China, and have been removed from our key to the <italic><tp:taxon-name>Salganea</tp:taxon-name></italic> from China.</p></tp:treatment-sec><tp:treatment-sec sec-type="Distribution"><title>Distribution.</title><p>Few places of Palaearctic Region (China, Japan), Oriental Region, Australian Region.</p></tp:treatment-sec><tp:treatment-sec sec-type="Key to species of Salganea from China (males)"><title>Key to species of <italic><tp:taxon-name>Salganea</tp:taxon-name></italic> from China (males)</title><table-wrap content-type="key" position="anchor" orientation="portrait"><table><tbody><tr><td rowspan="1" colspan="1">1</td><td rowspan="1" colspan="1"><italic>L2d</italic> bifurcated (<italic>nigrita</italic> species-group)</td><td rowspan="1" colspan="1">2</td></tr><tr><td rowspan="1" colspan="1">–</td><td rowspan="1" colspan="1"><italic>L2d</italic> not bifurcated (<italic>raggei</italic> species-group)</td><td rowspan="1" colspan="1">8</td></tr><tr><td rowspan="1" colspan="1">2</td><td rowspan="1" colspan="1">Tegmina and wings reduced, not reaching apex of metanotum</td><td rowspan="1" colspan="1">3</td></tr><tr><td rowspan="1" colspan="1">–</td><td rowspan="1" colspan="1">Tegmina and wings fully developed, surpassing apex of abdomen</td><td rowspan="1" colspan="1">4</td></tr><tr><td rowspan="1" colspan="1">3</td><td rowspan="1" colspan="1">Anterior margin of pronotum with a V-shaped mesal excision and a small reflexed tubercle on each side of the indentation, anterolateral corners of <italic>T5</italic>–<italic>T6</italic> with holes and associated setae</td><td rowspan="1" colspan="1"><italic><tp:taxon-name>Salganea biglumis</tp:taxon-name></italic></td></tr><tr><td rowspan="1" colspan="1">–</td><td rowspan="1" colspan="1">Anterior margin of pronotum hardly excised mesally or smooth, with a small unobvious tubercle on each side of the indentation, anterolateral corners of <italic>T6</italic>–<italic>T7</italic> with holes but lacking associated setae</td><td rowspan="1" colspan="1"><italic><tp:taxon-name>Salganea gressitti</tp:taxon-name></italic></td></tr><tr><td rowspan="1" colspan="1">4</td><td rowspan="1" colspan="1"><italic>R2</italic> reduced, usually not hook-like or absent</td><td rowspan="1" colspan="1">5</td></tr><tr><td rowspan="1" colspan="1">–</td><td rowspan="1" colspan="1"><italic>R2</italic> developed, hook-like</td><td rowspan="1" colspan="1">6</td></tr><tr><td rowspan="1" colspan="1">5</td><td rowspan="1" colspan="1">Hind margin of supra-anal plate with 8-13 triangular teeth (<xref ref-type="fig" rid="F4">Fig. 45</xref>)</td><td rowspan="1" colspan="1"><italic><tp:taxon-name>Salganea taiwanensis</tp:taxon-name></italic></td></tr><tr><td rowspan="1" colspan="1">–</td><td rowspan="1" colspan="1">Hind margin of supra-anal plate with 10-11 obtuse rounded teeth (<xref ref-type="fig" rid="F2">Fig. 22</xref>)</td><td rowspan="1" colspan="1"><italic><tp:taxon-name>Salganea guangxiensis</tp:taxon-name></italic> comb. n.</td></tr><tr><td rowspan="1" colspan="1">6</td><td rowspan="1" colspan="1">Hind margin of supra-anal plate with 9-13 contiguous triangular teeth (<xref ref-type="fig" rid="F6">Fig. 55</xref>)</td><td rowspan="1" colspan="1"><italic><tp:taxon-name>Salganea incerta</tp:taxon-name></italic></td></tr><tr><td rowspan="1" colspan="1">–</td><td rowspan="1" colspan="1">Hind margin of supra-anal plate with relatively spaced teeth</td><td rowspan="1" colspan="1">7</td></tr><tr><td rowspan="1" colspan="1">7</td><td rowspan="1" colspan="1">Pronotum with a pair of tubercles mesially (<xref ref-type="fig" rid="F3">Fig. 33</xref>), hind margin of supra-anal plate with 7-8 stubby subacute teeth (<xref ref-type="fig" rid="F3">Fig. 36</xref>)</td><td rowspan="1" colspan="1"><italic><tp:taxon-name>Salganea anisodonta</tp:taxon-name></italic> sp. n.</td></tr><tr><td rowspan="1" colspan="1"><!--PageBreak-->–</td><td rowspan="1" colspan="1">Pronotum without tubercles (<xref ref-type="fig" rid="F2">Fig. 25</xref>), hind margin of supra-anal plate with 5 relatively slender teeth, sometimes fused together or with small acute spines between them (<xref ref-type="fig" rid="F2">Fig. 28</xref>)</td><td rowspan="1" colspan="1"><italic><tp:taxon-name>Salganea quinquedentata</tp:taxon-name></italic> sp. n.</td></tr><tr><td rowspan="1" colspan="1">8</td><td rowspan="1" colspan="1">Lateral margin of <italic>T7</italic> with 5-6 obtuse teeth (<xref ref-type="fig" rid="F7">Fig. 62</xref>), hind margin of supra-anal plate with 8-16 subequal teeth (<xref ref-type="fig" rid="F7">Fig. 64</xref>)</td><td rowspan="1" colspan="1"><italic><tp:taxon-name>Salganea raggei</tp:taxon-name></italic></td></tr><tr><td rowspan="1" colspan="1">–</td><td rowspan="1" colspan="1">Lateral margin of <italic>T7</italic> with 3 subacute teeth (<xref ref-type="fig" rid="F8">Fig. 70</xref>), hind margin of supra-anal plate with 8 unequal teeth (<xref ref-type="fig" rid="F8">Fig. 72</xref>)</td><td rowspan="1" colspan="1"><italic><tp:taxon-name>Salganea flexibilis</tp:taxon-name></italic> sp. n.</td></tr></tbody></table></table-wrap></tp:treatment-sec><tp:treatment-sec><!--Section generated to contain objects referenced in tp:taxon-treatment.--><fig id="F4" position="float" orientation="portrait"><label>Figures 37–45.</label><caption><p><italic><tp:taxon-name>Salganea taiwanensis</tp:taxon-name></italic> Roth, 1979 <bold>37</bold> vertex and pronotum <bold>38</bold> abdominal tergum 7, dorsal view <bold>39</bold> abdominal sternite 7 of male, ventral view <bold>40</bold> abdominal sternite 7 of female, ventral view <bold>41</bold> supra-anal plate and paraprocts, ventral view <bold>42</bold> subgenital plate, dorsal view <bold>43</bold> left phallomere (<italic>L1</italic>) <bold>44</bold> median phallomere (<italic>L2vm</italic> and <italic>L2d</italic>) <bold>45</bold> right phallomere (<italic>R2</italic>). Scale bars = 1.0 mm (Figs <bold>37–40</bold>), 0.5 mm (Figs <bold>41–45</bold>).</p></caption><graphic xmlns:xlink="http://www.w3.org/1999/xlink" xlink:href="zookeys-412-059-g004.jpg" position="float" orientation="portrait" xlink:type="simple"/></fig><fig id="F2" position="float" orientation="portrait"><label>Figures 21–28.</label><caption><p><italic><tp:taxon-name>Salganea quinquedentata</tp:taxon-name></italic> sp. n. <bold>21</bold> vertex and pronotum <bold>22</bold> abdominal tergum 7, dorsal view <bold>23</bold> abdominal sternite 7, ventral view <bold>24</bold> supra-anal plate and paraprocts, ventral view <bold>25</bold> subgenital plate, dorsal view <bold>26</bold> left phallomere (<italic>L1</italic>) <bold>27</bold> median phallomere (<italic>L2vm</italic> and <italic>L2d</italic>) <bold>28</bold> right phallomere (<italic>R2</italic>). Scale bars = 1.0 mm (Figs <bold>21–23</bold>), 0.5 mm (Figs <bold>24–28</bold>).</p></caption><graphic xmlns:xlink="http://www.w3.org/1999/xlink" xlink:href="zookeys-412-059-g002.jpg" position="float" orientation="portrait" xlink:type="simple"/></fig><fig id="F6" position="float" orientation="portrait"><label>Figures 50–60.</label><caption><p><italic><tp:taxon-name>Salganea incerta</tp:taxon-name></italic> (Brunner von Wattenwyl, 1893) <bold>50</bold> vertex and pronotum, male <bold>51</bold> vertex and pronotum, female <bold>52</bold> abdominal tergum 7, dorsal view <bold>53</bold> abdominal sternite 7 of male, ventral view <bold>54</bold> abdominal sternite 7 of female, ventral view <bold>55</bold> supra-anal plate and paraprocts, ventral view <bold>56</bold> hind margin of supra-anal plate, ventral view <bold>57</bold> subgenital plate, dorsal view <bold>58</bold> left phallomere (<italic>L1</italic>) <bold>59</bold> median phallomere (<italic>L2vm</italic> and <italic>L2d</italic>) <bold>60</bold> right phallomere (<italic>R2</italic>). Scale bars = 1.0 mm (Figs <bold>50–54</bold>), 0.5 mm (Figs <bold>55–60</bold>).</p></caption><graphic xmlns:xlink="http://www.w3.org/1999/xlink" xlink:href="zookeys-412-059-g006.jpg" position="float" orientation="portrait" xlink:type="simple"/></fig><fig id="F3" position="float" orientation="portrait"><label>Figures 29–36.</label><caption><p><italic><tp:taxon-name>Salganea anisodonta</tp:taxon-name></italic> sp. n. <bold>29</bold> vertex and pronotum <bold>30</bold> abdominal tergum 7, dorsal view <bold>31</bold> abdominal sternite 7, ventral view <bold>32</bold> supra-anal plate and paraprocts, ventral view <bold>33</bold> subgenital plate, dorsal view <bold>34</bold> left phallomere (<italic>L1</italic>) <bold>35</bold> median phallomere (<italic>L2vm</italic> and <italic>L2d</italic>) <bold>36</bold> right phallomere (<italic>R2</italic>). Scale bars = 1.0 mm (Figs <bold>29–33</bold>), 0.5 mm (Figs <bold>34–36</bold>).</p></caption><graphic xmlns:xlink="http://www.w3.org/1999/xlink" xlink:href="zookeys-412-059-g003.jpg" position="float" orientation="portrait" xlink:type="simple"/></fig><fig id="F7" position="float" orientation="portrait"><label>Figures 61–68.</label><caption><p><italic><tp:taxon-name>Salganea raggei</tp:taxon-name></italic> Roth, 1979 <bold>61</bold> vertex and pronotum <bold>62</bold> abdominal tergum 7, dorsal view <bold>63</bold> abdominal sternite 7, ventral view <bold>64</bold> supra-anal plate and paraprocts, ventral view <bold>65</bold> subgenital plate, dorsal view <bold>66</bold> left phallomere (<italic>L1</italic>) <bold>67</bold> median phallomere (<italic>L2vm</italic> and <italic>L2d</italic>) <bold>68</bold> right phallomere (<italic>R2</italic>). Scale bars = 1.0 mm (Figs <bold>61–64</bold>), 0.5 mm (Figs <bold>65–68</bold>).</p></caption><graphic xmlns:xlink="http://www.w3.org/1999/xlink" xlink:href="zookeys-412-059-g007.jpg" position="float" orientation="portrait" xlink:type="simple"/></fig><fig id="F8" position="float" orientation="portrait"><label>Figures 69–76.</label><caption><p><italic><tp:taxon-name>Salganea flexibilis</tp:taxon-name></italic> sp. n. <bold>69</bold> vertex and pronotum <bold>70</bold> abdominal tergum 7, dorsal view <bold>71</bold> abdominal sternite 7, ventral view <bold>72</bold> supra-anal plate and paraprocts, ventral view <bold>73</bold> subgenital plate, dorsal view <bold>74</bold> left phallomere (<italic>L1</italic>) <bold>75</bold> median phallomere (<italic>L2vm</italic> and <italic>L2d</italic>) <bold>76</bold> right phallomere (<italic>R2</italic>). Scale bars = 1.0 mm (Figs <bold>69–72</bold>), 0.5 mm (Figs <bold>73–76</bold>).</p></caption><graphic xmlns:xlink="http://www.w3.org/1999/xlink" xlink:href="zookeys-412-059-g008.jpg" position="float" orientation="portrait" xlink:type="simple"/></fig></tp:treatment-sec><ref-list><ref id="B18"><mixed-citation xmlns:xlink="http://www.w3.org/1999/xlink" xlink:type="simple"><person-group><name name-style="western"><surname>Roth</surname><given-names>LM</given-names></name></person-group> (<year>1979</year>) <article-title>A taxonomic revision of the Panesthiinae of the world II. The genera <italic>Salganea</italic> Stål, <italic>Microdina</italic> Kirby, and <italic>Caeparia</italic> Stål (Dictyoptera: Blattaria: Blaberidae).</article-title><source>Australian Journal of Zoology</source><supplement>Suppl. 69</supplement>: <fpage>1</fpage>–<lpage>201</lpage>.</mixed-citation></ref><ref id="B2"><mixed-citation xmlns:xlink="http://www.w3.org/1999/xlink" xlink:type="simple"><person-group><name name-style="western"><surname>Asahina</surname><given-names>S</given-names></name></person-group> (<year>1988</year>) <article-title>Taxonomic notes on Japanese Blattaria XVIII. The species of the genus <italic>Salganea</italic>.</article-title><source>Japanese Journal of Sanitary Zoology</source><volume>39</volume>(<issue>3</issue>): <fpage>257</fpage>–<lpage>265</lpage>.</mixed-citation></ref><ref id="B17"><mixed-citation xmlns:xlink="http://www.w3.org/1999/xlink" xlink:type="simple"><person-group><name name-style="western"><surname>Roth</surname><given-names>LM</given-names></name></person-group> (<year>1977</year>) <article-title>A taxonomic revision of the Panesthiinae of the world I. The Panesthiinae of Australia (Dictyoptera: Blattaria: Blaberidae).</article-title><source>Australian Journal of Zoology</source><supplement>Suppl. 48</supplement>: <fpage>1</fpage>–<lpage>122</lpage>. doi: <ext-link ext-link-type="doi" xlink:href="10.1071/AJZS048" xlink:type="simple">10.1071/AJZS048</ext-link></mixed-citation></ref></ref-list></tp:taxon-treatment>
