# Supplementary material for: Revision of the genus Salganea Stål (Blattodea, Blaberidae, Panesthiinae) from China, with descriptions of three new species
Source: Zookeys. 2014 May 29;(412):59–87. doi: 10.3897/zookeys.412.7134 (PMC4042696; doi:10.3897/zookeys.412.7134)
Supplement: XML Treatment for Salganea quinquedentata [file zookeys.412.7134-treatment2.xml]

<!DOCTYPE tp:taxon-treatment
  PUBLIC "-//TaxonX//DTD Taxonomic Treatment Publishing DTD v0 20100105//EN" "tax-treatment-NSO.dtd">
<tp:taxon-treatment xmlns:tp="http://www.plazi.org/taxpub"><tp:treatment-meta><mixed-citation publication-type="journal"><person-group><name><surname>Wang</surname><given-names>Xiudan</given-names></name><name><surname>Shi</surname><given-names>Yan</given-names></name><name><surname>Wang</surname><given-names>Zongqing</given-names></name><name><surname>Che</surname><given-names>Yanli</given-names></name></person-group><article-title>Revision of the genus <italic>Salganea</italic> Stål (Blattodea, Blaberidae, Panesthiinae) from China, with descriptions of three new species</article-title><source>Zookeys</source><day>29</day><month>5</month><year>2014</year><volume>2014</volume><issue>412</issue><fpage>59</fpage><lpage>87</lpage><pub-id pub-id-type="doi">10.3897/zookeys.412.7134</pub-id></mixed-citation></tp:treatment-meta><tp:nomenclature><tp:taxon-name>
                            <tp:taxon-name-part taxon-name-part-type="genus">Salganea</tp:taxon-name-part>
                            <tp:taxon-name-part taxon-name-part-type="species">quinquedentata</tp:taxon-name-part>
                            <object-id xmlns:xlink="http://www.w3.org/1999/xlink" content-type="zoobank" xlink:type="simple">http://zoobank.org/863217EA-CB48-41C7-9AC0-980E1A0B775C</object-id>
                            <object-id xmlns:xlink="http://www.w3.org/1999/xlink" xlink:type="simple">http://species-id.net/wiki/Salganea_quinquedentata</object-id>
                        </tp:taxon-name><tp:taxon-status xmlns:xlink="http://www.w3.org/1999/xlink" xlink:type="simple">sp. n.</tp:taxon-status><xref ref-type="fig" rid="F1">Figs 1–4</xref><xref ref-type="fig" rid="F2">, 21–28</xref><xref ref-type="fig" rid="F10">, 80–81</xref><xref ref-type="fig" rid="F10">, 89–90</xref></tp:nomenclature><tp:treatment-sec sec-type="Description"><title>Description.</title><p><bold>Male.</bold> Body dark reddish brown, darker or black on caudal segments (<xref ref-type="fig" rid="F1">Fig. 1</xref>). Eyes brown and ocelli yellowish. Antennae, upper lip, mandible, labial palpi and maxillary palpomeres brown. Legs reddish brown with coxae and trochanter brown. Abdominal sternites reddish brown with the middle of anterior three sternites brown (<xref ref-type="fig" rid="F1">Fig. 2</xref>).</p><fig id="F1" position="float" orientation="portrait"><label>Figures 1–20.</label><caption><p><bold>1–2</bold> <italic><tp:taxon-name>Salganea quinquedentata</tp:taxon-name></italic> sp. n., male: <bold>1</bold> holotype, dorsal view <bold>2</bold> same, ventral view <bold>3–4</bold> <italic><tp:taxon-name>Salganea quinquedentata</tp:taxon-name></italic> sp. n., nymph: <bold>3</bold> paratype, dorsal view <bold>4</bold> same, ventral view <bold>5–6</bold> <italic><tp:taxon-name>Salganea anisodonta</tp:taxon-name></italic> sp. n., male: <bold>5</bold> holotype, dorsal view <bold>6</bold> same, ventral view <bold>7–8</bold> <italic><tp:taxon-name>Salganea taiwanensis</tp:taxon-name></italic> Roth, 1979, male: <bold>7</bold> holotype of <italic><tp:taxon-name>Panesthia concinna</tp:taxon-name></italic> Feng &amp; Woo, 1990, dorsal view <bold>8</bold> same, ventral view <bold>9–10</bold> <italic><tp:taxon-name>Salganea guangxiensis</tp:taxon-name></italic> (Feng &amp; Woo, 1990), male: <bold>9</bold> holotype of <italic><tp:taxon-name>Panesthia guangxiensis</tp:taxon-name></italic> Feng &amp; Woo, 1990, dorsal view <bold>10</bold> same, ventral view <bold>11–12</bold> <italic><tp:taxon-name>Salganea incerta</tp:taxon-name></italic> (Brunner von Wattenwyl, 1893), male: <bold>11</bold> dorsal view <bold>12</bold> ventral view <bold>13–14</bold> <italic><tp:taxon-name>Salganea incerta</tp:taxon-name></italic> (Brunner von Wattenwyl, 1893), nymph: <bold>13</bold> dorsal view <bold>14</bold> ventral view <bold>15–16</bold> <italic><tp:taxon-name>Salganea raggei</tp:taxon-name></italic> Roth, 1979, male: <bold>15</bold> dorsal view <bold>16</bold> ventral view <bold>17–18</bold> <italic><tp:taxon-name>Salganea raggei</tp:taxon-name></italic> Roth, 1979, nymph: <bold>17</bold> dorsal view <bold>18</bold> ventral view <bold>19–20</bold> <italic><tp:taxon-name>Salganea flexibilis</tp:taxon-name></italic> sp. n., male: <bold>19</bold> holotype, dorsal view <bold>20</bold> same, ventral view. Scale bars = 1.0 cm.</p></caption><graphic xmlns:xlink="http://www.w3.org/1999/xlink" xlink:href="zookeys-412-059-g001.jpg" position="float" orientation="portrait" xlink:type="simple"/></fig><p>Vertex and face punctate, the former exposed. Anterior margin of pronotum smooth, or weakly concave; anterior half of pronotum slightly depressed, the floor punctured, denser laterally; posterior half punctured sparsely and almost evenly, without tubercles (<xref ref-type="fig" rid="F2">Fig. 21</xref>). Tegmina and wings well developed, extending beyond end of abdomen, sometimes mutilated (<xref ref-type="fig" rid="F1">Fig. 1</xref>). Radius of tegmen with a long apical posterior branch, which has accessory branches, or apical posterior branch absent; median vein is simple or branched (<xref ref-type="fig" rid="F10">Figs 80–81</xref>). Radial vein of hind wing with posterior branch medially; median vein branched terminally or not; cubitus with 4–5 complete and 5–6 incomplete branches (<xref ref-type="fig" rid="F10">Figs 89–90</xref>). Anterior ventral margin of front femur with 1–3 spines and a small distal spine, hind margin with a large distal spine. Abdominal tergites punctured, the punctures denser laterally and caudally; <italic>T5</italic>–<italic>T7</italic> with gradually increased holes on the anterolateral corners, minute sparse hairs sometimes visible on the surfaces; caudal angles of <italic>T6</italic> weakly explored; lateral margins of <italic>T7</italic> slightly uneven, caudal angles oblique, large and tapering (<xref ref-type="fig" rid="F2">Fig. 22</xref>). Abdominal sternites densely punctured, the punctations larger and denser caudally; hind margin of the last sternite entire (<xref ref-type="fig" rid="F2">Fig. 23</xref>). Supra-anal plate densely punctured, coarser than abdominal tergites; hind margin with 5 subacute and symmetrically slender teeth, which are deflexed and widely spaced, the largest one situated in the middle; teeth with margin smooth or small acute spines between the teeth, sometimes teeth fused together; lateral angles larger than the medial tooth. Cercus without setae dorsally, ventral surface convex with dense hairs (<xref ref-type="fig" rid="F2">Fig. 24</xref>). Anterior margin of subgenital plate concave, anterolateral corners rounded; lateral margins concave (<xref ref-type="fig" rid="F2">Fig. 25</xref>).</p><fig id="F2" position="float" orientation="portrait"><label>Figures 21–28.</label><caption><p><italic><tp:taxon-name>Salganea quinquedentata</tp:taxon-name></italic> sp. n. <bold>21</bold> vertex and pronotum <bold>22</bold> abdominal tergum 7, dorsal view <bold>23</bold> abdominal sternite 7, ventral view <bold>24</bold> supra-anal plate and paraprocts, ventral view <bold>25</bold> subgenital plate, dorsal view <bold>26</bold> left phallomere (<italic>L1</italic>) <bold>27</bold> median phallomere (<italic>L2vm</italic> and <italic>L2d</italic>) <bold>28</bold> right phallomere (<italic>R2</italic>). Scale bars = 1.0 mm (Figs <bold>21–23</bold>), 0.5 mm (Figs <bold>24–28</bold>).</p></caption><graphic xmlns:xlink="http://www.w3.org/1999/xlink" xlink:href="zookeys-412-059-g002.jpg" position="float" orientation="portrait" xlink:type="simple"/></fig><p><bold>Male genitalia.</bold> Genital phallomere <italic>L1</italic> reduced, only a short lobe remaining, or absent (<xref ref-type="fig" rid="F2">Fig. 26</xref>); <italic>L2d</italic> tapering at apex, with a relatively large lateral lobe (<xref ref-type="fig" rid="F2">Fig. 27</xref>); <italic>R2</italic> weakly curved, hook-shaped (<xref ref-type="fig" rid="F2">Fig. 28</xref>).</p><!--PageBreak--><!--PageBreak--><!--PageBreak--><p><bold>Female.</bold> Essentially similar to male, difficult to distinguish externally.</p><p><bold>Nymph.</bold> Body yellowish brown and eyes dark. Hind margin of the supra-anal plate with 5 contiguous and triangular teeth, sometimes separated by tiny tines. Remaining external morphological features are characteristic of the adult (<xref ref-type="fig" rid="F1">Figs 3–4</xref>).</p></tp:treatment-sec><tp:treatment-sec sec-type="Measurements"><title>Measurements.</title><p>Male, 3<sup>th</sup>–5<sup>th</sup> maxillary segments: 0.57–0.67/0.48–0.87/0.61–1.00mm; pronotum: length × width: 5.2–5.5 × 8.8–9.3mm; tegmen: 24.1–25.0mm; body length: 26.9–29.5mm; fore leg: coxae: 2.29–2.51mm, trochanter: 1.46–1.79mm, femur: 3.24–3.85mm, tibia: 1.19–2.61mm, 1<sup>st</sup>–5<sup>th</sup> tarsus: 0.57–0.69/0.20–0.24/0.19–0.24/0.28–0.32/1.00–1.28mm; mid leg: coxae: 2.48–2.90mm, trochanter: 2.33–2.58mm, femur: 5.01–5.17mm, tibia: 3.84–4.06mm, 1<sup>st</sup>–5<sup>th</sup> tarsus: 1.03–1.12/0.25–0.28/0.24–0.27/0.33–0.35/1.00–1.24mm; hind leg: coxae: 2.14–2.53mm, trochanter: 2.70–2.75mm, femur: 5.23–5.81mm, tibia: 5.47–6.14mm, 1<sup>st</sup>–5<sup>th</sup> tarsus: 1.18–1.22/0.27–0.29/0.27–0.31/0.27–0.30/1.07–1.15mm; cerci: 0.64–0.97mm.</p><p>Female, 3<sup>th</sup>–5<sup>th</sup> maxillary segments: 0.73–0.79/0.84–0.85/0.93–1.08mm; pronotum: length × width: 5.0 × 8.8–9.5mm; body length: 26.5–27.5mm; fore leg: coxae: 2.17–2.29mm, trochanter: 0.61–2.30mm, femur: 1.94–2.07mm, tibia: 2.16–2.64mm, 1<sup>st</sup>–5<sup>th</sup> tarsus: 0.63–0.80/0.24–0.28/0.23–0.28/0.32–0.27/0.91–1.20mm; mid leg: coxae: 2.81–2.89mm, trochanter: 2.55–2.87mm, femur: 5.31–5.76mm, tibia: 4.52–4.60mm, 1<sup>st</sup>–5<sup>th</sup> tarsus: 1.22–1.23/0.28–0.30/0.25–0.27/0.32–0.34/1.06–1.45mm; hind leg: coxae: 2.06–2.28mm, trochanter: 2.53–2.92mm, femur: 5.00–6.23mm, tibia: 5.47–7.32mm, 1<sup>st</sup>–5<sup>th</sup> tarsus: 1.36/0.35/0.29/0.36/1.39mm; cerci: 0.87–0.91mm.</p></tp:treatment-sec><tp:treatment-sec sec-type="Material examined"><title>Material examined.</title><p><italic>Holotype</italic>, male, China: Hainan Prov., Lingshui County, Mt. Diaoluoshan, <named-content xmlns:xlink="http://www.w3.org/1999/xlink" content-type="dwc:verbatimCoordinates" xlink:type="simple">18°43.462'N, 104°52.105'E</named-content>, 4 May 2013, coll. Yan Shi and Shunhua Gui (SWU). <italic>Paratypes</italic>, two males, three females and six nymphs, same data as holotype (SWU); one female, Hainan Prov., Mt. Wuzhishan, 2 May 1964, coll. Yuliang Luo (SWU).</p></tp:treatment-sec><tp:treatment-sec sec-type="Remarks"><title>Remarks.</title><p>This species is assigned into the <italic><tp:taxon-name>Salganea nigrita</tp:taxon-name></italic> species group by the forked <italic>L2d</italic>. It resembles <italic><tp:taxon-name>Salganea incerta</tp:taxon-name></italic>, but can be distinguished by the following characteristics: 1) anterior margin of pronotum entire and without tubercles, indented and with tubercles in <italic><tp:taxon-name>Salganea incerta</tp:taxon-name></italic>; 2) the floor of pronotum without tubercles, with tubercles in <italic><tp:taxon-name>Salganea incerta</tp:taxon-name></italic>; 3) hind margin of seventh abdominal sternite entire, the latter with a medial excision; 4) hind margin of supra-anal plate with 5 distinct, subacute and slender teeth, with 9-13 triangular teeth in <italic><tp:taxon-name>Salganea incerta</tp:taxon-name></italic>.</p></tp:treatment-sec><tp:treatment-sec sec-type="Etymology"><title>Etymology.</title><p>The specific epithet is derived from the Latin word “<italic>quinquedentatus</italic>”, referring to the posterior margin of supra-anal plate with 5 distinct and slender teeth.</p></tp:treatment-sec><tp:treatment-sec><!--Section generated to contain objects referenced in tp:taxon-treatment.--><fig id="F10" position="float" orientation="portrait"><label>Figures 80–97.</label><caption><p><bold>80–88</bold> tegmina: <bold>80–81</bold> left and right tegmina of one specimen (<italic><tp:taxon-name>Salganea quinquedentata</tp:taxon-name></italic> sp. n.), dorsal view <bold>82</bold> <italic><tp:taxon-name>Salganea anisodonta</tp:taxon-name></italic> sp. n. <bold>83–84</bold> <italic><tp:taxon-name>Salganea taiwanensis</tp:taxon-name></italic> Roth, 1979 <bold>85–86</bold> <italic><tp:taxon-name>Salganea incerta</tp:taxon-name></italic> (Brunner von Wattenwyl, 1893) <bold>87–88</bold> <italic><tp:taxon-name>Salganea raggei</tp:taxon-name></italic> Roth, 1979 <bold>89–97</bold> wings: <bold>89–90</bold> left and right wings of one specimen (<italic><tp:taxon-name>Salganea quinquedentata</tp:taxon-name></italic> sp. n.), dorsal view <bold>91</bold> <italic><tp:taxon-name>Salganea anisodonta</tp:taxon-name></italic> sp. n. <bold>92–93</bold> <italic><tp:taxon-name>Salganea taiwanensis</tp:taxon-name></italic> Roth, 1979 <bold>94–95</bold> <italic><tp:taxon-name>Salganea incerta</tp:taxon-name></italic> (Brunner von Wattenwyl, 1893) <bold>96–97</bold> <italic><tp:taxon-name>Salganea raggei</tp:taxon-name></italic> Roth, 1979. Scale bars = 4.0 mm.</p></caption><graphic xmlns:xlink="http://www.w3.org/1999/xlink" xlink:href="zookeys-412-059-g010.jpg" position="float" orientation="portrait" xlink:type="simple"/></fig></tp:treatment-sec></tp:taxon-treatment>
