# Supplementary material for: Revision of the genus Salganea Stål (Blattodea, Blaberidae, Panesthiinae) from China, with descriptions of three new species
Source: Zookeys. 2014 May 29;(412):59–87. doi: 10.3897/zookeys.412.7134 (PMC4042696; doi:10.3897/zookeys.412.7134)
Supplement: XML Treatment for Salganea anisodonta [file zookeys.412.7134-treatment3.xml]

<!DOCTYPE tp:taxon-treatment
  PUBLIC "-//TaxonX//DTD Taxonomic Treatment Publishing DTD v0 20100105//EN" "tax-treatment-NSO.dtd">
<tp:taxon-treatment xmlns:tp="http://www.plazi.org/taxpub"><tp:treatment-meta><mixed-citation publication-type="journal"><person-group><name><surname>Wang</surname><given-names>Xiudan</given-names></name><name><surname>Shi</surname><given-names>Yan</given-names></name><name><surname>Wang</surname><given-names>Zongqing</given-names></name><name><surname>Che</surname><given-names>Yanli</given-names></name></person-group><article-title>Revision of the genus <italic>Salganea</italic> Stål (Blattodea, Blaberidae, Panesthiinae) from China, with descriptions of three new species</article-title><source>Zookeys</source><day>29</day><month>5</month><year>2014</year><volume>2014</volume><issue>412</issue><fpage>59</fpage><lpage>87</lpage><pub-id pub-id-type="doi">10.3897/zookeys.412.7134</pub-id></mixed-citation></tp:treatment-meta><tp:nomenclature><tp:taxon-name>
                            <tp:taxon-name-part taxon-name-part-type="genus">Salganea</tp:taxon-name-part>
                            <tp:taxon-name-part taxon-name-part-type="species">anisodonta</tp:taxon-name-part>
                            <object-id xmlns:xlink="http://www.w3.org/1999/xlink" content-type="zoobank" xlink:type="simple">http://zoobank.org/45FEEBFC-E670-492B-8FB2-6E9CB92C01B4</object-id>
                            <object-id xmlns:xlink="http://www.w3.org/1999/xlink" xlink:type="simple">http://species-id.net/wiki/Salganea_anisodonta</object-id>
                        </tp:taxon-name><tp:taxon-status xmlns:xlink="http://www.w3.org/1999/xlink" xlink:type="simple">sp. n.</tp:taxon-status><xref ref-type="fig" rid="F1">Figs 5–6</xref><xref ref-type="fig" rid="F3">, 29–36</xref><xref ref-type="fig" rid="F10">, 82</xref><xref ref-type="fig" rid="F10">, 91</xref></tp:nomenclature><tp:treatment-sec sec-type="Description"><title>Description.</title><p><bold>Male.</bold> Body dark reddish brown (<xref ref-type="fig" rid="F1">Fig. 5</xref>). Face black, eyes dark brown, ocelli yellowish, upper lip and mandible brown; antennae, labial palpi and maxillary <!--PageBreak-->palpomeres dark brown. Legs reddish brown with coxae and trochanter brown. Abdominal sternites reddish brown, darker caudally (<xref ref-type="fig" rid="F1">Fig. 6</xref>).</p><p>Vertex exposed and without punctures. Face punctulated, ocelli round and with border distinct. Anterior margin of pronotum with a V-shaped excision mesially, a small recurved tubercle on the each side of the indentation; anterior 1/3 half of pronotum depressed, the floor densely granular; lateral and posterior half punctured, with a pair of small tubercles in the middle (<xref ref-type="fig" rid="F3">Fig. 29</xref>). Tegmina and wings mutilated, probably well developed (<xref ref-type="fig" rid="F1">Fig. 5</xref>). Radial vein of tegmen with a long apical posterior branch mesially, which is branched at apex and with an accessory branch; the median vein branched before the midline (<xref ref-type="fig" rid="F10">Fig. 82</xref>). Hind wing with subcostal vein branched at apical part; radial vein bifurcated at apex and forked medially; median vein simple; cubitus with 6 complete and 5 incomplete branches (<xref ref-type="fig" rid="F10">Fig. 91</xref>). Anterior ventral margin of front femur without spines, hind margin with a large distal spine. Abdominal tergites punctured, the punctures denser and larger laterally; <italic>T7</italic> with coarse surface scattered with sparse setae, and with circular depressions laterally, lateral margin crenulate, caudal angles oblique and tapering (<xref ref-type="fig" rid="F3">Fig. 30</xref>). <italic>T6</italic>–<italic>T7</italic> with small holes on the anterolateral corners, which is associated with minute sparse hairs in the openings. Abdominal sternites densely punctured; hind margin of <italic>S7</italic> slightly convex and subgenital plate weakly exposed (<xref ref-type="fig" rid="F3">Fig. 31</xref>). Supra-anal plate extremely coarse, hirsute and covered with depressions similar to <italic>T7</italic> in density; hind margin with 7-8 relatively separated teeth, which have an uneven border with lateral ones larger than teeth in the middle, or two fused together; lateral angles equal or larger than the biggest tooth between them. Cercus basiconic, with ventral side swollen and with setae ventrally and dorsally (<xref ref-type="fig" rid="F3">Fig. 32</xref>). Anterior margin of subgenital plate slightly concave or more or less straight, lateral margin curved inwards (<xref ref-type="fig" rid="F3">Fig. 33</xref>).</p><fig id="F3" position="float" orientation="portrait"><label>Figures 29–36.</label><caption><p><italic><tp:taxon-name>Salganea anisodonta</tp:taxon-name></italic> sp. n. <bold>29</bold> vertex and pronotum <bold>30</bold> abdominal tergum 7, dorsal view <bold>31</bold> abdominal sternite 7, ventral view <bold>32</bold> supra-anal plate and paraprocts, ventral view <bold>33</bold> subgenital plate, dorsal view <bold>34</bold> left phallomere (<italic>L1</italic>) <bold>35</bold> median phallomere (<italic>L2vm</italic> and <italic>L2d</italic>) <bold>36</bold> right phallomere (<italic>R2</italic>). Scale bars = 1.0 mm (Figs <bold>29–33</bold>), 0.5 mm (Figs <bold>34–36</bold>).</p></caption><graphic xmlns:xlink="http://www.w3.org/1999/xlink" xlink:href="zookeys-412-059-g003.jpg" position="float" orientation="portrait" xlink:type="simple"/></fig><p><bold>Male genitalia.</bold> Genital phallomere <italic>L1</italic> reduced to a small plate (<xref ref-type="fig" rid="F3">Fig. 34</xref>); <italic>L2d</italic> tapering and bifurcated apically, major branch with apex rounded and a little larger than the lateral one (<xref ref-type="fig" rid="F3">Fig. 35</xref>); <italic>R2</italic> developed and curved, hook-shaped, with apex obtuse and slightly swollen (<xref ref-type="fig" rid="F3">Fig. 36</xref>).</p><p><bold>Female.</bold> Anterior margin of pronotum with smaller tubercles than male and the tubercles not recurved.</p><p><bold>Nymph.</bold> Unknown.</p></tp:treatment-sec><tp:treatment-sec sec-type="Measurements"><title>Measurements.</title><p>Male, 3<sup>th</sup>–5<sup>th</sup> maxillary segments: 0.53–0.69/0.76–0.78/0.61–0.97mm; pronotum: length × width: 5.0–5.1 × 8.4–8.6mm; distance between disc tubercles: 1.9–2.1mm; tegmen: 28.5mm; body length: 27.5–28.0mm; fore leg: coxae: 2.63–2.83mm, trochanter: 1.50–1.97mm, femur: 3.24–3.76mm, tibia: 1.73–2.33mm, 1<sup>st</sup>–5<sup>th</sup> tarsus: 0.73/0.35/0.26/0.34/1.30mm; mid leg: coxae: 2.70–2.93mm, trochanter: 2.19–2.72mm, femur: 4.54–4.85mm, tibia: 3.72–3.98mm, 1<sup>st</sup>–5<sup>th</sup> tarsus: 1.02–1.16/0.26–0.27/0.24–0.28/0.29–0.34/1.02–1.22mm; hind leg: coxae: 2.69–2.74mm, trochanter: 2.55–2.65mm, femur: 5.13–5.38mm, tibia: 5.37–5.76mm, 1<sup>st</sup>–5<sup>th</sup> tarsus: 1.24/0.28/0.27/0.32/1.10mm; cerci: 0.67–0.74mm.</p><p>Female, 3<sup>th</sup>–5<sup>th</sup> maxillary segments: 0.60/0.82/0.92mm; pronotum: length × width: 5.6 × 9.1mm; distance between disc tubercles: 2.2mm; body length: 29.6mm; <!--PageBreak--><!--PageBreak-->fore leg: coxae: 2.45mm, trochanter: 2.05mm, femur: 3.44mm, tibia: 2.42mm, 1<sup>st</sup>–5<sup>th</sup> tarsus: 0.65/0.32/0.29/0.32/0.95mm; mid leg: coxae: 2.99mm, trochanter: 2.84mm, femur: 5.20mm, tibia: 3.90mm, 1<sup>st</sup>–5<sup>th</sup> tarsus: 1.03/0.27/0.26/0.29/1.19mm; hind leg: coxae: 2.72mm, trochanter: 3.12mm, femur: 5.75mm, tibia: 6.30mm, 1<sup>st</sup>–5<sup>th</sup> tarsus: 1.41/0.37/0.30/0.40/1.37mm; cerci: 0.66mm.</p></tp:treatment-sec><tp:treatment-sec sec-type="Material examined"><title>Material examined.</title><p><italic>Holotype</italic>, male, China: Yunnan Prov., Longling County, Longxin Township, Heishan Village, 2300m, 23–25 December 2008, coll. Jishan Xu and Zhenhua Gao (HBU). <italic>Paratypes</italic>, one male and one female, same data as holotype (HBU).</p></tp:treatment-sec><tp:treatment-sec sec-type="Remarks"><title>Remarks.</title><p>This species is placed into the <italic><tp:taxon-name>Salganea nigrita</tp:taxon-name></italic> species group and is similar to <italic><tp:taxon-name>Salganea incerta</tp:taxon-name></italic>, but can be distinguished by: 1) anterior margin of pronotum with tubercles in female, without or weakly indicated in female of <italic><tp:taxon-name>Salganea incerta</tp:taxon-name></italic>; 2) anterior margin with two reflexed tubercles mesially, tubercles in <italic><tp:taxon-name>Salganea incerta</tp:taxon-name></italic> not reflexed; 3) hind margin of supra-anal plate with 7-8 relatively separated teeth, lateral ones larger than teeth in the middle, teeth in <italic><tp:taxon-name>Salganea incerta</tp:taxon-name></italic> contiguous and subequal; 4) <italic>L2d</italic> with rounded apex and lateral sclerite relatively larger, apex acute and lateral sclerite smaller in <italic><tp:taxon-name>Salganea incerta</tp:taxon-name></italic>.</p></tp:treatment-sec><tp:treatment-sec sec-type="Etymology"><title>Etymology.</title><p>The scientific epithet of this species is derived from the Latin word “<italic>anisodontus</italic>” which refers to the different teeth in the hind margin of the supra-anal plate.</p></tp:treatment-sec><tp:treatment-sec><!--Section generated to contain objects referenced in tp:taxon-treatment.--><fig id="F1" position="float" orientation="portrait"><label>Figures 1–20.</label><caption><p><bold>1–2</bold> <italic><tp:taxon-name>Salganea quinquedentata</tp:taxon-name></italic> sp. n., male: <bold>1</bold> holotype, dorsal view <bold>2</bold> same, ventral view <bold>3–4</bold> <italic><tp:taxon-name>Salganea quinquedentata</tp:taxon-name></italic> sp. n., nymph: <bold>3</bold> paratype, dorsal view <bold>4</bold> same, ventral view <bold>5–6</bold> <italic><tp:taxon-name>Salganea anisodonta</tp:taxon-name></italic> sp. n., male: <bold>5</bold> holotype, dorsal view <bold>6</bold> same, ventral view <bold>7–8</bold> <italic><tp:taxon-name>Salganea taiwanensis</tp:taxon-name></italic> Roth, 1979, male: <bold>7</bold> holotype of <italic><tp:taxon-name>Panesthia concinna</tp:taxon-name></italic> Feng &amp; Woo, 1990, dorsal view <bold>8</bold> same, ventral view <bold>9–10</bold> <italic><tp:taxon-name>Salganea guangxiensis</tp:taxon-name></italic> (Feng &amp; Woo, 1990), male: <bold>9</bold> holotype of <italic><tp:taxon-name>Panesthia guangxiensis</tp:taxon-name></italic> Feng &amp; Woo, 1990, dorsal view <bold>10</bold> same, ventral view <bold>11–12</bold> <italic><tp:taxon-name>Salganea incerta</tp:taxon-name></italic> (Brunner von Wattenwyl, 1893), male: <bold>11</bold> dorsal view <bold>12</bold> ventral view <bold>13–14</bold> <italic><tp:taxon-name>Salganea incerta</tp:taxon-name></italic> (Brunner von Wattenwyl, 1893), nymph: <bold>13</bold> dorsal view <bold>14</bold> ventral view <bold>15–16</bold> <italic><tp:taxon-name>Salganea raggei</tp:taxon-name></italic> Roth, 1979, male: <bold>15</bold> dorsal view <bold>16</bold> ventral view <bold>17–18</bold> <italic><tp:taxon-name>Salganea raggei</tp:taxon-name></italic> Roth, 1979, nymph: <bold>17</bold> dorsal view <bold>18</bold> ventral view <bold>19–20</bold> <italic><tp:taxon-name>Salganea flexibilis</tp:taxon-name></italic> sp. n., male: <bold>19</bold> holotype, dorsal view <bold>20</bold> same, ventral view. Scale bars = 1.0 cm.</p></caption><graphic xmlns:xlink="http://www.w3.org/1999/xlink" xlink:href="zookeys-412-059-g001.jpg" position="float" orientation="portrait" xlink:type="simple"/></fig><fig id="F10" position="float" orientation="portrait"><label>Figures 80–97.</label><caption><p><bold>80–88</bold> tegmina: <bold>80–81</bold> left and right tegmina of one specimen (<italic><tp:taxon-name>Salganea quinquedentata</tp:taxon-name></italic> sp. n.), dorsal view <bold>82</bold> <italic><tp:taxon-name>Salganea anisodonta</tp:taxon-name></italic> sp. n. <bold>83–84</bold> <italic><tp:taxon-name>Salganea taiwanensis</tp:taxon-name></italic> Roth, 1979 <bold>85–86</bold> <italic><tp:taxon-name>Salganea incerta</tp:taxon-name></italic> (Brunner von Wattenwyl, 1893) <bold>87–88</bold> <italic><tp:taxon-name>Salganea raggei</tp:taxon-name></italic> Roth, 1979 <bold>89–97</bold> wings: <bold>89–90</bold> left and right wings of one specimen (<italic><tp:taxon-name>Salganea quinquedentata</tp:taxon-name></italic> sp. n.), dorsal view <bold>91</bold> <italic><tp:taxon-name>Salganea anisodonta</tp:taxon-name></italic> sp. n. <bold>92–93</bold> <italic><tp:taxon-name>Salganea taiwanensis</tp:taxon-name></italic> Roth, 1979 <bold>94–95</bold> <italic><tp:taxon-name>Salganea incerta</tp:taxon-name></italic> (Brunner von Wattenwyl, 1893) <bold>96–97</bold> <italic><tp:taxon-name>Salganea raggei</tp:taxon-name></italic> Roth, 1979. Scale bars = 4.0 mm.</p></caption><graphic xmlns:xlink="http://www.w3.org/1999/xlink" xlink:href="zookeys-412-059-g010.jpg" position="float" orientation="portrait" xlink:type="simple"/></fig></tp:treatment-sec></tp:taxon-treatment>
