# Supplementary material for: Revision of the genus Salganea Stål (Blattodea, Blaberidae, Panesthiinae) from China, with descriptions of three new species
Source: Zookeys. 2014 May 29;(412):59–87. doi: 10.3897/zookeys.412.7134 (PMC4042696; doi:10.3897/zookeys.412.7134)
Supplement: XML Treatment for Salganea taiwanensis [file zookeys.412.7134-treatment4.xml]

<!DOCTYPE tp:taxon-treatment
  PUBLIC "-//TaxonX//DTD Taxonomic Treatment Publishing DTD v0 20100105//EN" "tax-treatment-NSO.dtd">
<tp:taxon-treatment xmlns:tp="http://www.plazi.org/taxpub"><tp:treatment-meta><mixed-citation publication-type="journal"><person-group><name><surname>Wang</surname><given-names>Xiudan</given-names></name><name><surname>Shi</surname><given-names>Yan</given-names></name><name><surname>Wang</surname><given-names>Zongqing</given-names></name><name><surname>Che</surname><given-names>Yanli</given-names></name></person-group><article-title>Revision of the genus <italic>Salganea</italic> Stål (Blattodea, Blaberidae, Panesthiinae) from China, with descriptions of three new species</article-title><source>Zookeys</source><day>29</day><month>5</month><year>2014</year><volume>2014</volume><issue>412</issue><fpage>59</fpage><lpage>87</lpage><pub-id pub-id-type="doi">10.3897/zookeys.412.7134</pub-id></mixed-citation></tp:treatment-meta><tp:nomenclature><tp:taxon-name>
                            <tp:taxon-name-part taxon-name-part-type="genus">Salganea</tp:taxon-name-part>
                            <tp:taxon-name-part taxon-name-part-type="species">taiwanensis</tp:taxon-name-part>
                            <object-id xmlns:xlink="http://www.w3.org/1999/xlink" xlink:type="simple">http://species-id.net/wiki/Salganea_taiwanensis</object-id>
                        </tp:taxon-name><tp:taxon-authority>Roth, 1979</tp:taxon-authority><xref ref-type="fig" rid="F1">Figs 7–8</xref><xref ref-type="fig" rid="F4">, 37–45</xref><xref ref-type="fig" rid="F10">, 83–84</xref><xref ref-type="fig" rid="F10">, 92–93</xref><xref ref-type="fig" rid="F11">, 98–113</xref><tp:nomenclature-citation-list><tp:nomenclature-citation><tp:taxon-name>Salganea taiwanensis</tp:taxon-name><comment> Roth, 1979: 64.</comment></tp:nomenclature-citation><tp:nomenclature-citation><tp:taxon-name>Salganea panesthiodes</tp:taxon-name><comment> Princis (nom. nud.), <xref ref-type="bibr" rid="B1">Asahina 1984</xref>: 118.</comment></tp:nomenclature-citation><tp:nomenclature-citation><tp:taxon-name>Salganea taiwanensis taiwanensis</tp:taxon-name><comment> Asahina, 1988: 261.</comment></tp:nomenclature-citation><tp:nomenclature-citation><tp:taxon-name>Panesthia concinna</tp:taxon-name><comment> Feng &amp; Woo, 1990: 214. Syn. n.</comment></tp:nomenclature-citation></tp:nomenclature-citation-list></tp:nomenclature><tp:treatment-sec sec-type="Description"><title>Description.</title><p><bold>Male.</bold> Body dark reddish brown, darker on caudal segments, or totally black (<xref ref-type="fig" rid="F1">Fig. 7</xref>). Eyes black-brown and ocelli yellowish. Antennae, upper lip, mandible, labial palpi and maxillary palpomeres brown. Legs dark reddish brown, paler on coxae and trochanter. Abdominal sternites reddish brown with the middle of the first and second sternites brown (<xref ref-type="fig" rid="F1">Fig. 8</xref>).</p><p>Vertex with few punctations, exposed; face densely punctulated; ocelli round and distinct. Anterior margin of pronotum thickened, with a small mesial V-shaped indentation, a small reflexed protuberance on the each side of the excision; anterior half of pronotum depressed, with sparsely granular surface; posterior half punctured, with 2 oblique mounds armed with 2 tubercles at apex (<xref ref-type="fig" rid="F4">Fig. 37</xref>). Tegmina and wings well developed, extending beyond the abdominal terminal (<xref ref-type="fig" rid="F1">Fig. 7</xref>). In tegmen, the radius with 3 short or 1 relatively long posterior branches; median vein simple or branched (<xref ref-type="fig" rid="F10">Figs 83–84</xref>). Radius in hind wing with apical posterior branch near the middle, which is associated with 2 branches and one of them sometimes branched, some veins fused partially; median vein branched or not; cubitus with 5–6 complete <!--PageBreak--><!--PageBreak-->and 6-8 incomplete branches (<xref ref-type="fig" rid="F10">Figs 92–93</xref>). Anterior ventral margin of front femur with 0-4 spines and a small distal spine, hind margin with a large distal spine. Abdominal tergites punctured, and the punctures denser laterally; <italic>T4</italic>–<italic>T7</italic> with holes on the anterolateral corners which are surrounded with fine hairs, the holes on <italic>T4</italic> small or absent; lateral margins of <italic>T7</italic> feebly crenulate, sometimes the irregularities subobsolete and indistinct, caudal angle oblique (<xref ref-type="fig" rid="F4">Fig. 38</xref>). Abdominal sternites densely punctured, hind margin with a mesial concavity (<xref ref-type="fig" rid="F4">Fig. 39</xref>). Supra-anal plate densely punctate, hind margin with 8–13 subequal teeth (10 in most cases), which are broad basally, triangular, or fused together, lateral angles obtuse and about the same size as the largest tooth between them. Cercus conical, very few or no setae dorsally, ventral surface swollen, densely setose (<xref ref-type="fig" rid="F4">Fig. 41</xref>). Anterior margin of subgenital plate slightly concave, lateral margins sunken (<xref ref-type="fig" rid="F4">Fig. 42</xref>).</p><fig id="F4" position="float" orientation="portrait"><label>Figures 37–45.</label><caption><p><italic><tp:taxon-name>Salganea taiwanensis</tp:taxon-name></italic> Roth, 1979 <bold>37</bold> vertex and pronotum <bold>38</bold> abdominal tergum 7, dorsal view <bold>39</bold> abdominal sternite 7 of male, ventral view <bold>40</bold> abdominal sternite 7 of female, ventral view <bold>41</bold> supra-anal plate and paraprocts, ventral view <bold>42</bold> subgenital plate, dorsal view <bold>43</bold> left phallomere (<italic>L1</italic>) <bold>44</bold> median phallomere (<italic>L2vm</italic> and <italic>L2d</italic>) <bold>45</bold> right phallomere (<italic>R2</italic>). Scale bars = 1.0 mm (Figs <bold>37–40</bold>), 0.5 mm (Figs <bold>41–45</bold>).</p></caption><graphic xmlns:xlink="http://www.w3.org/1999/xlink" xlink:href="zookeys-412-059-g004.jpg" position="float" orientation="portrait" xlink:type="simple"/></fig><p><bold>Male genitalia.</bold> Genital phallomere <italic>L1</italic> reduced or absent (<xref ref-type="fig" rid="F4">Fig. 43</xref>); <italic>L2d</italic> elongate, apically acute and forked, with a small lateral lobe (<xref ref-type="fig" rid="F4">Fig. 44</xref>); <italic>R2</italic> variably reduced and usually not hook-shaped, or absent (<xref ref-type="fig" rid="F4">Fig. 45</xref>).</p><p><bold>Female.</bold> Essentially similar to male, but larger than male and with hind margin of the seventh sternite rounded (<xref ref-type="fig" rid="F4">Fig. 40</xref>).</p></tp:treatment-sec><tp:treatment-sec sec-type="Measurements"><title>Measurements.</title><p>Male, 3<sup>th</sup>–5<sup>th</sup> maxillary segments: 0.65–0.75/0.63–0.89/0.86–1.01mm; pronotum: length × width: 4.7–6.2 × 7.7–10.5mm; distance between disc tubercles: 1.8–2.8mm; tegmen: 24.0–27.0mm; body length: 24.0–30.5mm; fore leg: coxae: 2.60–3.19mm, trochanter: 1.61–1.71mm, femur: 2.71–4.07mm, tibia: 1.30–2.33mm, 1<sup>st</sup>–5<sup>th</sup> tarsus: 0.62–0.67/0.21–0.22/0.19–0.22/0.24–0.32/1.37–1.44mm; mid leg: coxae: 2.76–3.00mm, trochanter: 2.33–2.39mm, femur: 4.35–5.01mm, tibia: 3.81–4.84mm, 1<sup>st</sup>–5<sup>th</sup> tarsus: 0.80–0.82/0.26–0.28/0.26–0.27/0.28/1.07–1.11mm; hind leg: coxae: 2.44–2.94mm, trochanter: 2.52–2.60mm, femur: 4.71–5.58mm, tibia: 5.67–7.21mm, 1<sup>st</sup>–5<sup>th</sup> tarsus: 1.06–1.22/0.26–0.35/0.26–0.34/0.28–0.41/1.07–1.33mm; cerci: 0.68–0.79mm.</p><p>Female, 3<sup>th</sup>–5<sup>th</sup> maxillary segments: 0.68–0.85/0.66–0.75/0.59–0.94mm; pronotum: length × width: 4.7–5.8 × 8.0–13.0mm; distance between disc tubercles: 1.8–2.7mm; tegmen: 24.1–27.5mm; body length: 25.0–29.5mm; fore leg: coxae: 3.30–3.78mm, trochanter: 1.99–2.01mm, femur: 3.19–3.41mm, tibia: 2.05–2.06mm, 1<sup>st</sup>–5<sup>th</sup> tarsus: 0.68–0.78/0.23–0.29/0.22–0.27/0.25–0.29/0.77–1.00mm; mid leg: coxae: 2.85–3.39mm, trochanter: 2.29–2.37mm, femur: 4.37–4.39mm, tibia: 3.80–4.03mm, 1<sup>st</sup>–5<sup>th</sup> tarsus: 0.79–0.96/0.24–0.30/0.23–0.27/0.28–0.33/1.05–1.14mm; hind leg: coxae: 2.67–3.03mm, trochanter: 2.44–2.45mm, femur: 4.90–5.04mm, tibia: 6.29–6.47mm, 1<sup>st</sup>–5<sup>th</sup> tarsus: 1.13–1.28/0.28–0.31/0.30–0.32/0.25–0.37/1.11–1.16mm; cerci: 0.61–0.68mm.</p></tp:treatment-sec><tp:treatment-sec sec-type="Material examined"><title>Material examined.</title><p>One male (holotype of <!--PageBreak--><italic><tp:taxon-name>Panesthia concinna</tp:taxon-name></italic> Feng &amp; Woo, 1990), Fujian Prov., Mt. Wuyishan, 10–17 July 1982, coll. Feng Xia; one male, Fujian Prov., Mt. Wuyishan, 15 July 1984, coll. Sizheng Wang; two males and one female, Jiangxi Prov., Mt. Jiulianshan, Gongtang, 30 April 1986, coll. Jianzhong Zheng; four males and one female, Jiangxi Prov., Mt. Jiulianshan, 4 May 1986, coll. Liu Luo; two females, Fujian Prov., 30 June 1982, coll. Fan Jiang; one female, Guangxi Prov., Huaping Nature Preserves, Mt. Tianpingshan, coll. Kun Yang; two females, Guizhou Prov., Ceheng County, 800–950m, 23–27 July 1979, coll. Shaokun Du; one male, Guangdong Prov., Meizhou City, Mt. Wuzhishan, May 2007, coll. Lijun Cai. (SWU)</p></tp:treatment-sec><tp:treatment-sec sec-type="Remarks"><title>Remarks.</title><p>Considering the <italic><tp:taxon-name>Panesthia</tp:taxon-name></italic>-like lateral margin on <italic>T7</italic> and the disappearance of sclerite <italic>R2</italic>, <xref ref-type="bibr" rid="B7">Feng and Woo (1990)</xref> treated <italic><tp:taxon-name>Panesthia concinna</tp:taxon-name></italic> (<xref ref-type="fig" rid="F1">Figs 7–8</xref>) as a member of the genus <italic><tp:taxon-name>Panesthia</tp:taxon-name></italic>. But after examining the holotype of <italic><tp:taxon-name>Panesthia concinna</tp:taxon-name></italic> Feng &amp; Woo, 1990, the essentially straight lateral margin of <italic>T7</italic> and the absence of <italic>R2</italic> should be within the intraspecific variation of <italic><tp:taxon-name>Salganea taiwanensis</tp:taxon-name></italic>. Herein we treat <italic><tp:taxon-name>Panesthia concinna</tp:taxon-name></italic> Feng &amp; Woo, 1990 as a synonym of <italic><tp:taxon-name>Salganea taiwanensis</tp:taxon-name></italic> Roth, 1979.</p></tp:treatment-sec><tp:treatment-sec sec-type="Distribution"><title>Distribution.</title><p>China (Jiangxi, Fujian, Guangxi, Guizhou, Guangdong, Taiwan); Japan; Vietnam.</p></tp:treatment-sec><tp:treatment-sec><!--Section generated to contain objects referenced in tp:taxon-treatment.--><fig id="F1" position="float" orientation="portrait"><label>Figures 1–20.</label><caption><p><bold>1–2</bold> <italic><tp:taxon-name>Salganea quinquedentata</tp:taxon-name></italic> sp. n., male: <bold>1</bold> holotype, dorsal view <bold>2</bold> same, ventral view <bold>3–4</bold> <italic><tp:taxon-name>Salganea quinquedentata</tp:taxon-name></italic> sp. n., nymph: <bold>3</bold> paratype, dorsal view <bold>4</bold> same, ventral view <bold>5–6</bold> <italic><tp:taxon-name>Salganea anisodonta</tp:taxon-name></italic> sp. n., male: <bold>5</bold> holotype, dorsal view <bold>6</bold> same, ventral view <bold>7–8</bold> <italic><tp:taxon-name>Salganea taiwanensis</tp:taxon-name></italic> Roth, 1979, male: <bold>7</bold> holotype of <italic><tp:taxon-name>Panesthia concinna</tp:taxon-name></italic> Feng &amp; Woo, 1990, dorsal view <bold>8</bold> same, ventral view <bold>9–10</bold> <italic><tp:taxon-name>Salganea guangxiensis</tp:taxon-name></italic> (Feng &amp; Woo, 1990), male: <bold>9</bold> holotype of <italic><tp:taxon-name>Panesthia guangxiensis</tp:taxon-name></italic> Feng &amp; Woo, 1990, dorsal view <bold>10</bold> same, ventral view <bold>11–12</bold> <italic><tp:taxon-name>Salganea incerta</tp:taxon-name></italic> (Brunner von Wattenwyl, 1893), male: <bold>11</bold> dorsal view <bold>12</bold> ventral view <bold>13–14</bold> <italic><tp:taxon-name>Salganea incerta</tp:taxon-name></italic> (Brunner von Wattenwyl, 1893), nymph: <bold>13</bold> dorsal view <bold>14</bold> ventral view <bold>15–16</bold> <italic><tp:taxon-name>Salganea raggei</tp:taxon-name></italic> Roth, 1979, male: <bold>15</bold> dorsal view <bold>16</bold> ventral view <bold>17–18</bold> <italic><tp:taxon-name>Salganea raggei</tp:taxon-name></italic> Roth, 1979, nymph: <bold>17</bold> dorsal view <bold>18</bold> ventral view <bold>19–20</bold> <italic><tp:taxon-name>Salganea flexibilis</tp:taxon-name></italic> sp. n., male: <bold>19</bold> holotype, dorsal view <bold>20</bold> same, ventral view. Scale bars = 1.0 cm.</p></caption><graphic xmlns:xlink="http://www.w3.org/1999/xlink" xlink:href="zookeys-412-059-g001.jpg" position="float" orientation="portrait" xlink:type="simple"/></fig><fig id="F10" position="float" orientation="portrait"><label>Figures 80–97.</label><caption><p><bold>80–88</bold> tegmina: <bold>80–81</bold> left and right tegmina of one specimen (<italic><tp:taxon-name>Salganea quinquedentata</tp:taxon-name></italic> sp. n.), dorsal view <bold>82</bold> <italic><tp:taxon-name>Salganea anisodonta</tp:taxon-name></italic> sp. n. <bold>83–84</bold> <italic><tp:taxon-name>Salganea taiwanensis</tp:taxon-name></italic> Roth, 1979 <bold>85–86</bold> <italic><tp:taxon-name>Salganea incerta</tp:taxon-name></italic> (Brunner von Wattenwyl, 1893) <bold>87–88</bold> <italic><tp:taxon-name>Salganea raggei</tp:taxon-name></italic> Roth, 1979 <bold>89–97</bold> wings: <bold>89–90</bold> left and right wings of one specimen (<italic><tp:taxon-name>Salganea quinquedentata</tp:taxon-name></italic> sp. n.), dorsal view <bold>91</bold> <italic><tp:taxon-name>Salganea anisodonta</tp:taxon-name></italic> sp. n. <bold>92–93</bold> <italic><tp:taxon-name>Salganea taiwanensis</tp:taxon-name></italic> Roth, 1979 <bold>94–95</bold> <italic><tp:taxon-name>Salganea incerta</tp:taxon-name></italic> (Brunner von Wattenwyl, 1893) <bold>96–97</bold> <italic><tp:taxon-name>Salganea raggei</tp:taxon-name></italic> Roth, 1979. Scale bars = 4.0 mm.</p></caption><graphic xmlns:xlink="http://www.w3.org/1999/xlink" xlink:href="zookeys-412-059-g010.jpg" position="float" orientation="portrait" xlink:type="simple"/></fig><fig id="F11" position="float" orientation="portrait"><label>Figures 98–113.</label><caption><p>four wings of <italic><tp:taxon-name>Salganea taiwanensis</tp:taxon-name></italic> Roth, 1979 of one specimen, dorsal view <bold>98</bold> wings with cross-veins <bold>99–113</bold> cross-veins of wings omitted. Scale bars = 4.0 mm.</p></caption><graphic xmlns:xlink="http://www.w3.org/1999/xlink" xlink:href="zookeys-412-059-g011.jpg" position="float" orientation="portrait" xlink:type="simple"/></fig></tp:treatment-sec><ref-list><ref id="B1"><mixed-citation xmlns:xlink="http://www.w3.org/1999/xlink" xlink:type="simple"><person-group><name name-style="western"><surname>Asahina</surname><given-names>S</given-names></name></person-group> (<year>1984</year>) <article-title>Taxonomic notes on Japanese Blattaria VIII. A collection made on the Ryukyu Islands in May 1983.</article-title><source>Japanese Journal of Sanitary Zoology</source><volume>35</volume>(<issue>2</issue>): <fpage>117</fpage>–<lpage>120</lpage>.</mixed-citation></ref><ref id="B7"><mixed-citation xmlns:xlink="http://www.w3.org/1999/xlink" xlink:type="simple"><person-group><name name-style="western"><surname>Feng</surname><given-names>PZ</given-names></name><name name-style="western"><surname>Woo</surname><given-names>FZ</given-names></name></person-group> (<year>1990</year>) <article-title>A study on the genus <italic>Panesthia</italic> from China (Blattaria: Panesthiidae).</article-title><source>Acta Entomologica Sinica</source><volume>33</volume>(<issue>2</issue>): <fpage>213</fpage>–<lpage>218</lpage>.</mixed-citation></ref></ref-list></tp:taxon-treatment>
