# Supplementary material for: Revision of the genus Salganea Stål (Blattodea, Blaberidae, Panesthiinae) from China, with descriptions of three new species
Source: Zookeys. 2014 May 29;(412):59–87. doi: 10.3897/zookeys.412.7134 (PMC4042696; doi:10.3897/zookeys.412.7134)
Supplement: XML Treatment for Salganea guangxiensis [file zookeys.412.7134-treatment5.xml]

<!DOCTYPE tp:taxon-treatment
  PUBLIC "-//TaxonX//DTD Taxonomic Treatment Publishing DTD v0 20100105//EN" "tax-treatment-NSO.dtd">
<tp:taxon-treatment xmlns:tp="http://www.plazi.org/taxpub"><tp:treatment-meta><mixed-citation publication-type="journal"><person-group><name><surname>Wang</surname><given-names>Xiudan</given-names></name><name><surname>Shi</surname><given-names>Yan</given-names></name><name><surname>Wang</surname><given-names>Zongqing</given-names></name><name><surname>Che</surname><given-names>Yanli</given-names></name></person-group><article-title>Revision of the genus <italic>Salganea</italic> Stål (Blattodea, Blaberidae, Panesthiinae) from China, with descriptions of three new species</article-title><source>Zookeys</source><day>29</day><month>5</month><year>2014</year><volume>2014</volume><issue>412</issue><fpage>59</fpage><lpage>87</lpage><pub-id pub-id-type="doi">10.3897/zookeys.412.7134</pub-id></mixed-citation></tp:treatment-meta><tp:nomenclature><tp:taxon-name>
                            <tp:taxon-name-part taxon-name-part-type="genus">Salganea</tp:taxon-name-part>
                            <tp:taxon-name-part taxon-name-part-type="species">guangxiensis</tp:taxon-name-part>
                            <object-id xmlns:xlink="http://www.w3.org/1999/xlink" xlink:type="simple">http://species-id.net/wiki/Salganea_guangxiensis</object-id>
                        </tp:taxon-name><tp:taxon-authority>(Feng &amp; Woo, 1990)</tp:taxon-authority><tp:taxon-status xmlns:xlink="http://www.w3.org/1999/xlink" xlink:type="simple">comb. n.</tp:taxon-status><xref ref-type="fig" rid="F1">Figs 9–10</xref><xref ref-type="fig" rid="F2">, 21–24</xref><xref ref-type="fig" rid="F5">, 46–49</xref><tp:nomenclature-citation-list><tp:nomenclature-citation><tp:taxon-name>Panesthia guangxiensis</tp:taxon-name><comment> Feng &amp; Woo, 1990: 214.</comment></tp:nomenclature-citation></tp:nomenclature-citation-list></tp:nomenclature><tp:treatment-sec sec-type="Description"><title>Description.</title><p><bold>Male.</bold> Body dark reddish, with the coloration similar to <italic><tp:taxon-name>Salganea taiwanensis</tp:taxon-name></italic>.</p><p>Vertex sparsely punctate, exposed; face densely punctulated; ocelli round and distinct. Anterior margin of pronotum weakly thickened, with a small mesial emargination, a protuberance on the each side of the excision; anterior half of pronotum depressed, the surface sparsely granular; posterior half punctured, with 2 tubercles (<xref ref-type="fig" rid="F1">Fig. 9</xref>). Tegmina and wings mutilated, probably fully developed (<xref ref-type="fig" rid="F1">Fig. 9</xref>). Anterior ventral margin of front femur with 2 spines and a small distal spine, hind margin with a large distal spine. <italic>T4</italic>–<italic>T7</italic> with holes on the anterolateral corners which are surrounded by fine hairs, the holes on <italic>T4</italic> are very small; lateral margins of <italic>T7 Panesthia</italic>-like (<xref ref-type="fig" rid="F5">Fig. 46</xref>). Supra-anal plate densely punctate, hind margin with 10 subequal teeth, obtuse rounded (<xref ref-type="fig" rid="F5">Fig. 47</xref>). The last abdominal sternite and subgenital plate were broken.</p><p><bold>Male genitalia.</bold> Genital phallomere <italic>L1</italic> lost; <italic>L2d</italic> elongate, apically acute and forked, with a lateral lobe (<xref ref-type="fig" rid="F5">Fig. 48</xref>); <italic>R2</italic> reduced, clavate (<xref ref-type="fig" rid="F5">Fig. 49</xref>).</p><fig id="F5" position="float" orientation="portrait"><label>Figures 46–49</label><caption><p><italic><tp:taxon-name>Salganea guangxiensis</tp:taxon-name></italic> (Feng <italic>et</italic> Woo, 1990) <bold>46</bold> abdominal tergum 7, dorsal view <bold>47</bold> supra-anal plate and paraprocts, ventral view <bold>48</bold> median phallomere (<italic>L2vm</italic> and <italic>L2d</italic>) <bold>49</bold> right phallomere (<italic>R2</italic>). Scale bars = 0.5 mm.</p></caption><graphic xmlns:xlink="http://www.w3.org/1999/xlink" xlink:href="zookeys-412-059-g005.jpg" position="float" orientation="portrait" xlink:type="simple"/></fig></tp:treatment-sec><tp:treatment-sec sec-type="Measurements"><title>Measurements.</title><p>Male, 3<sup>th</sup>–5<sup>th</sup> maxillary segments: 0.73/0.76/1.05mm; pronotum: length × width: 5.1 × 9.5mm; distance between disc tubercles: 2.2mm; body length: 27.4mm; fore leg: coxae: 2.42mm, trochanter: 1.64mm, femur: 3.47mm, tibia: 2.48mm, 1<sup>st</sup>–5<sup>th</sup> tarsus: 0.70/0.30/0.19/0.26/1.34mm; mid leg: coxae: 3.31mm, trochanter: 2.74mm, femur: 4.33mm, tibia: 3.96mm; hind leg: coxae: 2.57mm, trochanter: 2.72mm, femur: 4.43mm, tibia: 5.92mm; cerci: 0.71mm.</p></tp:treatment-sec><tp:treatment-sec sec-type="Material examined"><title>Material examined.</title><p>One male (holotype of <italic><tp:taxon-name>Panesthia guangxiensis</tp:taxon-name></italic> Feng &amp; Woo, 1990), China: Guangxi Prov., Mt. Jinxiulaoshan, 6 September 1981, collector unknown. (SWU)</p></tp:treatment-sec><tp:treatment-sec sec-type="Remarks"><title>Remarks.</title><p>Although the lateral margin of <!--PageBreak--><italic>T7</italic> is <italic><tp:taxon-name>Panesthia</tp:taxon-name></italic>-like, the characters of the holes in anterolateral corners of <italic>T4</italic>–<italic>T7</italic> associated with setae, and the ridge along with the lateral margin of <italic>S7</italic> are more typical of the genus <italic><tp:taxon-name>Salganea</tp:taxon-name></italic>. Thus, we place this species in genus <italic><tp:taxon-name>Salganea</tp:taxon-name></italic>. It is very similar to <italic><tp:taxon-name>Salganea taiwanensis</tp:taxon-name></italic>, only differing in the rounded teeth in the hind margin of supra-anal plate. To be rigorous, the relationship between this two species requires more specimens to provide an absolute determination.</p></tp:treatment-sec><tp:treatment-sec sec-type="Distribution"><title>Distribution.</title><p>China (Guangxi).</p></tp:treatment-sec><tp:treatment-sec><!--Section generated to contain objects referenced in tp:taxon-treatment.--><fig id="F1" position="float" orientation="portrait"><label>Figures 1–20.</label><caption><p><bold>1–2</bold> <italic><tp:taxon-name>Salganea quinquedentata</tp:taxon-name></italic> sp. n., male: <bold>1</bold> holotype, dorsal view <bold>2</bold> same, ventral view <bold>3–4</bold> <italic><tp:taxon-name>Salganea quinquedentata</tp:taxon-name></italic> sp. n., nymph: <bold>3</bold> paratype, dorsal view <bold>4</bold> same, ventral view <bold>5–6</bold> <italic><tp:taxon-name>Salganea anisodonta</tp:taxon-name></italic> sp. n., male: <bold>5</bold> holotype, dorsal view <bold>6</bold> same, ventral view <bold>7–8</bold> <italic><tp:taxon-name>Salganea taiwanensis</tp:taxon-name></italic> Roth, 1979, male: <bold>7</bold> holotype of <italic><tp:taxon-name>Panesthia concinna</tp:taxon-name></italic> Feng &amp; Woo, 1990, dorsal view <bold>8</bold> same, ventral view <bold>9–10</bold> <italic><tp:taxon-name>Salganea guangxiensis</tp:taxon-name></italic> (Feng &amp; Woo, 1990), male: <bold>9</bold> holotype of <italic><tp:taxon-name>Panesthia guangxiensis</tp:taxon-name></italic> Feng &amp; Woo, 1990, dorsal view <bold>10</bold> same, ventral view <bold>11–12</bold> <italic><tp:taxon-name>Salganea incerta</tp:taxon-name></italic> (Brunner von Wattenwyl, 1893), male: <bold>11</bold> dorsal view <bold>12</bold> ventral view <bold>13–14</bold> <italic><tp:taxon-name>Salganea incerta</tp:taxon-name></italic> (Brunner von Wattenwyl, 1893), nymph: <bold>13</bold> dorsal view <bold>14</bold> ventral view <bold>15–16</bold> <italic><tp:taxon-name>Salganea raggei</tp:taxon-name></italic> Roth, 1979, male: <bold>15</bold> dorsal view <bold>16</bold> ventral view <bold>17–18</bold> <italic><tp:taxon-name>Salganea raggei</tp:taxon-name></italic> Roth, 1979, nymph: <bold>17</bold> dorsal view <bold>18</bold> ventral view <bold>19–20</bold> <italic><tp:taxon-name>Salganea flexibilis</tp:taxon-name></italic> sp. n., male: <bold>19</bold> holotype, dorsal view <bold>20</bold> same, ventral view. Scale bars = 1.0 cm.</p></caption><graphic xmlns:xlink="http://www.w3.org/1999/xlink" xlink:href="zookeys-412-059-g001.jpg" position="float" orientation="portrait" xlink:type="simple"/></fig><fig id="F2" position="float" orientation="portrait"><label>Figures 21–28.</label><caption><p><italic><tp:taxon-name>Salganea quinquedentata</tp:taxon-name></italic> sp. n. <bold>21</bold> vertex and pronotum <bold>22</bold> abdominal tergum 7, dorsal view <bold>23</bold> abdominal sternite 7, ventral view <bold>24</bold> supra-anal plate and paraprocts, ventral view <bold>25</bold> subgenital plate, dorsal view <bold>26</bold> left phallomere (<italic>L1</italic>) <bold>27</bold> median phallomere (<italic>L2vm</italic> and <italic>L2d</italic>) <bold>28</bold> right phallomere (<italic>R2</italic>). Scale bars = 1.0 mm (Figs <bold>21–23</bold>), 0.5 mm (Figs <bold>24–28</bold>).</p></caption><graphic xmlns:xlink="http://www.w3.org/1999/xlink" xlink:href="zookeys-412-059-g002.jpg" position="float" orientation="portrait" xlink:type="simple"/></fig></tp:treatment-sec></tp:taxon-treatment>
