# Supplementary material for: Revision of the genus Salganea Stål (Blattodea, Blaberidae, Panesthiinae) from China, with descriptions of three new species
Source: Zookeys. 2014 May 29;(412):59–87. doi: 10.3897/zookeys.412.7134 (PMC4042696; doi:10.3897/zookeys.412.7134)
Supplement: XML Treatment for Salganea incerta [file zookeys.412.7134-treatment6.xml]

<!DOCTYPE tp:taxon-treatment
  PUBLIC "-//TaxonX//DTD Taxonomic Treatment Publishing DTD v0 20100105//EN" "tax-treatment-NSO.dtd">
<tp:taxon-treatment xmlns:tp="http://www.plazi.org/taxpub"><tp:treatment-meta><mixed-citation publication-type="journal"><person-group><name><surname>Wang</surname><given-names>Xiudan</given-names></name><name><surname>Shi</surname><given-names>Yan</given-names></name><name><surname>Wang</surname><given-names>Zongqing</given-names></name><name><surname>Che</surname><given-names>Yanli</given-names></name></person-group><article-title>Revision of the genus <italic>Salganea</italic> Stål (Blattodea, Blaberidae, Panesthiinae) from China, with descriptions of three new species</article-title><source>Zookeys</source><day>29</day><month>5</month><year>2014</year><volume>2014</volume><issue>412</issue><fpage>59</fpage><lpage>87</lpage><pub-id pub-id-type="doi">10.3897/zookeys.412.7134</pub-id></mixed-citation></tp:treatment-meta><tp:nomenclature><tp:taxon-name>
                            <tp:taxon-name-part taxon-name-part-type="genus">Salganea</tp:taxon-name-part>
                            <tp:taxon-name-part taxon-name-part-type="species">incerta</tp:taxon-name-part>
                            <object-id xmlns:xlink="http://www.w3.org/1999/xlink" xlink:type="simple">http://species-id.net/wiki/Salganea_incerta</object-id>
                        </tp:taxon-name><tp:taxon-authority>(Brunner von Wattenwyl, 1893)</tp:taxon-authority><xref ref-type="fig" rid="F1">Figs 11–14</xref><xref ref-type="fig" rid="F6">, 50–60</xref><xref ref-type="fig" rid="F10">, 85–86</xref><xref ref-type="fig" rid="F10">, 94–95</xref><tp:nomenclature-citation-list><tp:nomenclature-citation><tp:taxon-name>Panesthia incerta</tp:taxon-name><comment> Brunner von Wattenwyl, 1893: 50.</comment></tp:nomenclature-citation><tp:nomenclature-citation><tp:taxon-name>Salganea incerta</tp:taxon-name><comment>, <xref ref-type="bibr" rid="B18">Roth 1979</xref>: 73, type species by lectotype.</comment></tp:nomenclature-citation></tp:nomenclature-citation-list></tp:nomenclature><tp:treatment-sec sec-type="Description"><title>Description.</title><p><bold>Male.</bold> Body reddish brown, darker caudally (<xref ref-type="fig" rid="F1">Fig. 11</xref>). Eyes blackish brown; ocelli yellowish. Antennae, upper lip, mandible, labial palpi and maxillary palpomeres reddish brown and only a little paler than body. Legs reddish brown, paler on coxae and trochanter. Abdominal sternites reddish brown with the middle of the former two sternites brown (<xref ref-type="fig" rid="F1">Fig. 12</xref>).</p><p>Face sparsely punctate and vertex exposed. Anterior margin of pronotum slightly concave mesially, with a small tubercle on each side of the excision; anterior half slightly <!--PageBreak-->depressed, the floor with sparse pustules; few punctations on posterior half, with a pair of small tubercles (<xref ref-type="fig" rid="F6">Fig. 50</xref>). Tegmina and wings extending beyond the end of abdomen, sometimes mutilated (<xref ref-type="fig" rid="F1">Fig. 11</xref>). Radial vein of tegmen with 1 forked posterior branch at base, or with 2 simple posterior branches; median vein branched before the midline (<xref ref-type="fig" rid="F10">Figs 85–86</xref>). Radial vein of hind wing simple and branched apically, or with 3 small branches which terminate in the anterior apical angle; median vein branched; cubitus with 5 complete branches, which may be forked or not, and 7–8 incomplete branches (<xref ref-type="fig" rid="F10">Figs 94–95</xref>). Anteroventral margin of front femur armed with 1 spine or unarmed, with or without a minute distal spine, hind margin with a distal spine. Abdominal tergites 1–6 sparsely punctate; <italic>T7</italic> denser punctulated caudally, lateral margin weakly crenulate, laterocaudal angle slightly produced (<xref ref-type="fig" rid="F6">Fig. 52</xref>); anterolateral corners with small holes in <italic>T6</italic> and <italic>T7</italic>, some minute and indistinct in <italic>T5</italic>. Abdominal sternites punctulate, the last sternite densely punctuated and hind margin indented (<xref ref-type="fig" rid="F6">Fig. 53</xref>). Supra-anal plate densely punctate, hind margin varied with 9–13 triangular teeth, border of teeth smooth or crenulate (<xref ref-type="fig" rid="F6">Figs 55–56</xref>). Cercus conical, with few setae near the border dorsally and ventral surface setose (<xref ref-type="fig" rid="F6">Fig. 55</xref>). Anterior margin of subgenital plate slightly concave, lateral margins slightly curved (<xref ref-type="fig" rid="F6">Fig. 57</xref>).</p><fig id="F6" position="float" orientation="portrait"><label>Figures 50–60.</label><caption><p><italic><tp:taxon-name>Salganea incerta</tp:taxon-name></italic> (Brunner von Wattenwyl, 1893) <bold>50</bold> vertex and pronotum, male <bold>51</bold> vertex and pronotum, female <bold>52</bold> abdominal tergum 7, dorsal view <bold>53</bold> abdominal sternite 7 of male, ventral view <bold>54</bold> abdominal sternite 7 of female, ventral view <bold>55</bold> supra-anal plate and paraprocts, ventral view <bold>56</bold> hind margin of supra-anal plate, ventral view <bold>57</bold> subgenital plate, dorsal view <bold>58</bold> left phallomere (<italic>L1</italic>) <bold>59</bold> median phallomere (<italic>L2vm</italic> and <italic>L2d</italic>) <bold>60</bold> right phallomere (<italic>R2</italic>). Scale bars = 1.0 mm (Figs <bold>50–54</bold>), 0.5 mm (Figs <bold>55–60</bold>).</p></caption><graphic xmlns:xlink="http://www.w3.org/1999/xlink" xlink:href="zookeys-412-059-g006.jpg" position="float" orientation="portrait" xlink:type="simple"/></fig><p><bold>Male genitalia.</bold> <italic>L1</italic> reduced, only two small lobes remained (<xref ref-type="fig" rid="F6">Fig. 58</xref>); <italic>L2d</italic> forked apically and apex acute (<xref ref-type="fig" rid="F6">Fig. 59</xref>); <italic>R2</italic> hook-shaped, with weak hook portion and the apex not curved upwards (<xref ref-type="fig" rid="F6">Fig. 60</xref>).</p><p><bold>Female.</bold> Differs from male as follows: anterior margin of pronotum smooth or indented mesially and the tubercles absent or weakly indicated (<xref ref-type="fig" rid="F6">Fig. 51</xref>); hind margin of S7 entire (<xref ref-type="fig" rid="F6">Fig. 54</xref>).</p><p><bold>Nymph.</bold> Body brown, darker caudally (<xref ref-type="fig" rid="F1">Figs 13–14</xref>), the depression of pronotum punctate.</p></tp:treatment-sec><tp:treatment-sec sec-type="Measurements"><title>Measurements.</title><p>Male, 3<sup>th</sup>–5<sup>th</sup> maxillary segments: 0.36–0.59/0.64–0.78/0.90–0.94mm; pronotum: length × width: 3.6–5.2 × 6.5–8.7mm; distance between disc tubercles: 1.4–2.2mm; tegmen: 24.0–26.5mm; body length: 17.7–26.2mm; fore leg: coxae: 1.53–2.29mm, trochanter: 1.65–1.86mm, femur: 2.81–3.19mm, tibia: 1.37–1.55mm, 1<sup>st</sup>–5<sup>th</sup> tarsus: 0.34–0.63/0.17–0.20/0.19–0.23/0.24–0.29/1.00–1.18mm; mid leg: coxae: 2.22–2.51mm, trochanter: 2.12–2.58mm, femur: 4.48–4.90mm, tibia: 3.73–3.79mm, 1<sup>st</sup>–5<sup>th</sup> tarsus: 0.76–0.99/0.22/0.23/0.26–0.30/1.00–1.03mm; hind leg: coxae: 2.02–2.84mm, trochanter: 2.34–2.56mm, femur: 4.43–5.16mm, tibia: 5.43–5.91mm, 1<sup>st</sup>–5<sup>th</sup> tarsus: 1.02–1.20/0.25–0.32/0.26–0.28/0.30–0.32/1.12–1.17mm; cerci: 0.73–0.89mm.</p><p>Female, 3<sup>th</sup>–5<sup>th</sup> maxillary segments: 0.70–0.74/0.59–0.66/0.96–0.99mm; pronotum: length × width: 4.4–5.8 × 7.6–9.1mm; body length: 20.0–27.0mm; fore leg: coxae: 2.27–2.54mm, trochanter: 1.68–1.93mm, femur: 3.52–3.54mm, tibia: 1.64–2.00mm, 1<sup>st</sup>–5<sup>th</sup> tarsus: 0.54–0.56/0.16–0.21/0.20–0.26/0.27–0.30/1.10–1.17mm; mid leg: coxae: 2.34–3.02mm, trochanter: 1.63–1.99mm, femur: 4.67–4.75mm, tibia: 4.25–4.46mm, 1<sup>st</sup>–5<sup>th</sup> tarsus: 1.08–1.11/0.29–0.30/0.25/0.30–0.31/1.01–1.13mm; hind leg: coxae: 2.11–2.51mm, trochanter: 2.01–2.30mm, femur: 5.02–5.60mm, tibia: 6.04–6.19mm, 1<sup>st</sup>–5<sup>th</sup> tarsus: 1.02–1.17/0.30–0.34/0.27–0.28/0.32–0.33/1.00–1.13mm; cerci: 0.54–0.94mm.</p><!--PageBreak--><!--PageBreak--></tp:treatment-sec><tp:treatment-sec sec-type="Material examined"><title>Material examined.</title><p>Two males, Guangxi Prov., Jinxiu County, Mt. Yangjiaoshan, 25 September 1981, collector unknown; one male and two females, Chongqing, Mt. Simianshan, Dawopu, 11 July 2008, coll. Zongqing Wang; one male and one female, Sichuan Prov., Hongya County, Mt. Wawushan, 30 June 2013, coll. Yang Li and Jinjin Wang; one male, Yunnan Prov., Yingjiang County, 1418m, <named-content xmlns:xlink="http://www.w3.org/1999/xlink" content-type="dwc:verbatimCoordinates" xlink:type="simple">24°61'N, 97°62'E</named-content>, 4–5 June 2008, coll. Weiwei Zhang; two males, Yunnan Prov., Yingjiang County, Xima Township, Menglaihe River 2nd Hydroelectric Power Station, 1470m, <named-content xmlns:xlink="http://www.w3.org/1999/xlink" content-type="dwc:verbatimCoordinates" xlink:type="simple">24°78.404'N, 97°67.493'E</named-content>, 27–29 May 2009, coll. Weiwei Zhang; two males, Yunnan Prov., Yingjiang County, Xima Township, Menglaihe 2nd Hydroelectric Power Station, 1470m, 6–9 June 2008, coll. Weiwei Zhang; two males, Yunnan Prov., Yingjiang Country, Taiping Town, Longpen Village, 30 May-9 June 2009, coll. Weiwei Zhang; one male and one female, Hainan Prov., Mt. Diaoluoshan, <named-content xmlns:xlink="http://www.w3.org/1999/xlink" content-type="dwc:verbatimCoordinates" xlink:type="simple">18°43.462'N, 108°52.105'E</named-content>, 4 May 2013, coll. Yan Shi and Shunhua Gui; one male and one female, China, 4 May 1980, coll. Qiaosheng Yuan; two males, two females and 3 nymphs, Chongqing, Mt. Simianshan, 2 October 2013, coll. Hao Xu and Jianyue Qiu. (SWU)</p></tp:treatment-sec><tp:treatment-sec sec-type="Distribution"><title>Distribution.</title><p>China (Guangxi, Chongqing, Sichuan, Yunnan, Hainan); India; Myanmar; Thailand.</p></tp:treatment-sec><tp:treatment-sec><!--Section generated to contain objects referenced in tp:taxon-treatment.--><fig id="F1" position="float" orientation="portrait"><label>Figures 1–20.</label><caption><p><bold>1–2</bold> <italic><tp:taxon-name>Salganea quinquedentata</tp:taxon-name></italic> sp. n., male: <bold>1</bold> holotype, dorsal view <bold>2</bold> same, ventral view <bold>3–4</bold> <italic><tp:taxon-name>Salganea quinquedentata</tp:taxon-name></italic> sp. n., nymph: <bold>3</bold> paratype, dorsal view <bold>4</bold> same, ventral view <bold>5–6</bold> <italic><tp:taxon-name>Salganea anisodonta</tp:taxon-name></italic> sp. n., male: <bold>5</bold> holotype, dorsal view <bold>6</bold> same, ventral view <bold>7–8</bold> <italic><tp:taxon-name>Salganea taiwanensis</tp:taxon-name></italic> Roth, 1979, male: <bold>7</bold> holotype of <italic><tp:taxon-name>Panesthia concinna</tp:taxon-name></italic> Feng &amp; Woo, 1990, dorsal view <bold>8</bold> same, ventral view <bold>9–10</bold> <italic><tp:taxon-name>Salganea guangxiensis</tp:taxon-name></italic> (Feng &amp; Woo, 1990), male: <bold>9</bold> holotype of <italic><tp:taxon-name>Panesthia guangxiensis</tp:taxon-name></italic> Feng &amp; Woo, 1990, dorsal view <bold>10</bold> same, ventral view <bold>11–12</bold> <italic><tp:taxon-name>Salganea incerta</tp:taxon-name></italic> (Brunner von Wattenwyl, 1893), male: <bold>11</bold> dorsal view <bold>12</bold> ventral view <bold>13–14</bold> <italic><tp:taxon-name>Salganea incerta</tp:taxon-name></italic> (Brunner von Wattenwyl, 1893), nymph: <bold>13</bold> dorsal view <bold>14</bold> ventral view <bold>15–16</bold> <italic><tp:taxon-name>Salganea raggei</tp:taxon-name></italic> Roth, 1979, male: <bold>15</bold> dorsal view <bold>16</bold> ventral view <bold>17–18</bold> <italic><tp:taxon-name>Salganea raggei</tp:taxon-name></italic> Roth, 1979, nymph: <bold>17</bold> dorsal view <bold>18</bold> ventral view <bold>19–20</bold> <italic><tp:taxon-name>Salganea flexibilis</tp:taxon-name></italic> sp. n., male: <bold>19</bold> holotype, dorsal view <bold>20</bold> same, ventral view. Scale bars = 1.0 cm.</p></caption><graphic xmlns:xlink="http://www.w3.org/1999/xlink" xlink:href="zookeys-412-059-g001.jpg" position="float" orientation="portrait" xlink:type="simple"/></fig><fig id="F10" position="float" orientation="portrait"><label>Figures 80–97.</label><caption><p><bold>80–88</bold> tegmina: <bold>80–81</bold> left and right tegmina of one specimen (<italic><tp:taxon-name>Salganea quinquedentata</tp:taxon-name></italic> sp. n.), dorsal view <bold>82</bold> <italic><tp:taxon-name>Salganea anisodonta</tp:taxon-name></italic> sp. n. <bold>83–84</bold> <italic><tp:taxon-name>Salganea taiwanensis</tp:taxon-name></italic> Roth, 1979 <bold>85–86</bold> <italic><tp:taxon-name>Salganea incerta</tp:taxon-name></italic> (Brunner von Wattenwyl, 1893) <bold>87–88</bold> <italic><tp:taxon-name>Salganea raggei</tp:taxon-name></italic> Roth, 1979 <bold>89–97</bold> wings: <bold>89–90</bold> left and right wings of one specimen (<italic><tp:taxon-name>Salganea quinquedentata</tp:taxon-name></italic> sp. n.), dorsal view <bold>91</bold> <italic><tp:taxon-name>Salganea anisodonta</tp:taxon-name></italic> sp. n. <bold>92–93</bold> <italic><tp:taxon-name>Salganea taiwanensis</tp:taxon-name></italic> Roth, 1979 <bold>94–95</bold> <italic><tp:taxon-name>Salganea incerta</tp:taxon-name></italic> (Brunner von Wattenwyl, 1893) <bold>96–97</bold> <italic><tp:taxon-name>Salganea raggei</tp:taxon-name></italic> Roth, 1979. Scale bars = 4.0 mm.</p></caption><graphic xmlns:xlink="http://www.w3.org/1999/xlink" xlink:href="zookeys-412-059-g010.jpg" position="float" orientation="portrait" xlink:type="simple"/></fig></tp:treatment-sec><ref-list><ref id="B18"><mixed-citation xmlns:xlink="http://www.w3.org/1999/xlink" xlink:type="simple"><person-group><name name-style="western"><surname>Roth</surname><given-names>LM</given-names></name></person-group> (<year>1979</year>) <article-title>A taxonomic revision of the Panesthiinae of the world II. The genera <italic>Salganea</italic> Stål, <italic>Microdina</italic> Kirby, and <italic>Caeparia</italic> Stål (Dictyoptera: Blattaria: Blaberidae).</article-title><source>Australian Journal of Zoology</source><supplement>Suppl. 69</supplement>: <fpage>1</fpage>–<lpage>201</lpage>.</mixed-citation></ref></ref-list></tp:taxon-treatment>
