# Supplementary material for: Revision of the genus Salganea Stål (Blattodea, Blaberidae, Panesthiinae) from China, with descriptions of three new species
Source: Zookeys. 2014 May 29;(412):59–87. doi: 10.3897/zookeys.412.7134 (PMC4042696; doi:10.3897/zookeys.412.7134)
Supplement: XML Treatment for Salganea raggei [file zookeys.412.7134-treatment7.xml]

<!DOCTYPE tp:taxon-treatment
  PUBLIC "-//TaxonX//DTD Taxonomic Treatment Publishing DTD v0 20100105//EN" "tax-treatment-NSO.dtd">
<tp:taxon-treatment xmlns:tp="http://www.plazi.org/taxpub"><tp:treatment-meta><mixed-citation publication-type="journal"><person-group><name><surname>Wang</surname><given-names>Xiudan</given-names></name><name><surname>Shi</surname><given-names>Yan</given-names></name><name><surname>Wang</surname><given-names>Zongqing</given-names></name><name><surname>Che</surname><given-names>Yanli</given-names></name></person-group><article-title>Revision of the genus <italic>Salganea</italic> Stål (Blattodea, Blaberidae, Panesthiinae) from China, with descriptions of three new species</article-title><source>Zookeys</source><day>29</day><month>5</month><year>2014</year><volume>2014</volume><issue>412</issue><fpage>59</fpage><lpage>87</lpage><pub-id pub-id-type="doi">10.3897/zookeys.412.7134</pub-id></mixed-citation></tp:treatment-meta><tp:nomenclature><tp:taxon-name>
                            <tp:taxon-name-part taxon-name-part-type="genus">Salganea</tp:taxon-name-part>
                            <tp:taxon-name-part taxon-name-part-type="species">raggei</tp:taxon-name-part>
                            <object-id xmlns:xlink="http://www.w3.org/1999/xlink" xlink:type="simple">http://species-id.net/wiki/Salganea_raggei</object-id>
                        </tp:taxon-name><tp:taxon-authority>Roth, 1979</tp:taxon-authority><xref ref-type="fig" rid="F1">Figs 15–18</xref><xref ref-type="fig" rid="F7">, 61–68</xref><xref ref-type="fig" rid="F10">, 87–88</xref><xref ref-type="fig" rid="F10">, 96–97</xref><tp:nomenclature-citation-list><tp:nomenclature-citation><tp:taxon-name>Salganea raggei</tp:taxon-name><comment> Roth, 1979: 30.</comment></tp:nomenclature-citation></tp:nomenclature-citation-list></tp:nomenclature><tp:treatment-sec sec-type="Description"><title>Description.</title><p><bold>Male.</bold> Body reddish brown, darker caudally, or black (<xref ref-type="fig" rid="F1">Fig. 15</xref>). Eyes black and ocelli yellowish. Antennae, upper lip, mandible, labial palpi and maxillary palpomeres reddish brown. Legs brown, reddish on coxae, trochanter and anterior half of femora. Abdominal sternites reddish brown with the middle of the former several sternites brown (<xref ref-type="fig" rid="F1">Fig. 16</xref>).</p><p>Face punctulated and vertex exposed. Ocelli small and round. Anterior margin of pronotum with a V-shaped emargination in the midline, a small recurved tubercle behind the margin on each side of the excision; anterior half depressed, the floor densely granular, lateral area punctate; region behind grooves convex and densely punctate, with one or two pairs of relatively large tubercles on the mounds symmetrically (<xref ref-type="fig" rid="F7">Fig. 61</xref>). Tegmina and wings well developed, sometimes mutilated and remaining an uneven base (<xref ref-type="fig" rid="F1">Fig. 15</xref>). Radius of tegmen with or without 1 long posterior branch which is forked; median vein branched (<xref ref-type="fig" rid="F10">Figs 87–88</xref>). Radial vein of hind wing with one or more branches near the apex, some branches reforked, the posterior branch branched or not; median vein with two branches or simple; cubitus with 7–8 complete and 8–10 incomplete branches (<xref ref-type="fig" rid="F10">Figs 96–97</xref>). Anterior ventral margin of fore femur equipped with 1–3 spines, and with or without a minute distal spine, posterior margin with a large distal spine. Abdominal tergites punctated, the punctures denser laterally and dorsoposteriorly, anterolateral corners usually without holes, rarely with small holes on <!--PageBreak--><!--PageBreak--><italic>T6</italic> and <italic>T7</italic> only; lateral angle of <italic>T6</italic> produced into a rounded and oblique spine; lateral margin of <italic>T7</italic> with 5–6 obtuse teeth, laterocaudal angle stout and subacute (<xref ref-type="fig" rid="F7">Fig. 62</xref>). Abdominal sternites densely punctured, <italic>S7</italic> with a depression on the caudal margin (<xref ref-type="fig" rid="F7">Fig. 63</xref>), subgenital plate more or less exposed. Supra-anal plate densely covered with coarse punctations, sometimes with minute hairs; hind margin with 8-16 subequal teeth, whose apex obtuse; some teeth contiguous. Cerci bulbous, dorsal surface hairless and ventral surface setose (<xref ref-type="fig" rid="F7">Fig. 64</xref>). Subgenital plate with anterior margin concave, lateral margin with a mesal indentation (<xref ref-type="fig" rid="F7">Fig. 65</xref>).</p><fig id="F7" position="float" orientation="portrait"><label>Figures 61–68.</label><caption><p><italic><tp:taxon-name>Salganea raggei</tp:taxon-name></italic> Roth, 1979 <bold>61</bold> vertex and pronotum <bold>62</bold> abdominal tergum 7, dorsal view <bold>63</bold> abdominal sternite 7, ventral view <bold>64</bold> supra-anal plate and paraprocts, ventral view <bold>65</bold> subgenital plate, dorsal view <bold>66</bold> left phallomere (<italic>L1</italic>) <bold>67</bold> median phallomere (<italic>L2vm</italic> and <italic>L2d</italic>) <bold>68</bold> right phallomere (<italic>R2</italic>). Scale bars = 1.0 mm (Figs <bold>61–64</bold>), 0.5 mm (Figs <bold>65–68</bold>).</p></caption><graphic xmlns:xlink="http://www.w3.org/1999/xlink" xlink:href="zookeys-412-059-g007.jpg" position="float" orientation="portrait" xlink:type="simple"/></fig><p><bold>Male genitalia.</bold> <italic>L1</italic> developed but slightly sclerotized (<xref ref-type="fig" rid="F7">Fig. 66</xref>); <italic>L2d</italic> not bifurcated, elongate and tapering towards the apex, mostly with a weak concavity in hind margin (<xref ref-type="fig" rid="F7">Fig. 67</xref>); <italic>R2</italic> well developed, hook-shaped, apex subacute and curved upwards (<xref ref-type="fig" rid="F7">Fig. 68</xref>).</p><p><bold>Female.</bold> Differs only slightly from male in partial specimens as follows: anterior margin of pronotum slightly excised, and the tubercles indistinct behind the indentation.</p><p><bold>Nymph.</bold> Similar to adult, but body yellowish-brown, anterior margin of the pronotum without excision and protuberance, the tubercles on the floor absent; depression of anterior half densely punctuate; meso- and metanotum with produced laterocaudal angle, the protrusion dark or black (<xref ref-type="fig" rid="F1">Figs 17–18</xref>).</p></tp:treatment-sec><tp:treatment-sec sec-type="Measurements"><title>Measurements.</title><p>Male, 3<sup>th</sup>–5<sup>th</sup> maxillary segments: 0.86–0.90/0.88–1.29/1.15–1.67mm; pronotum: length × width: 6.3–10.1 × 10.0–16.0 mm; distance between anterior disc tubercles: 5.4–7.7 mm; distance between posterior disc tubercles: 2.4–4.7mm; tegmen: 38.0–51.0mm; body length: 29.0–49.0 mm; fore leg: coxae: 4.26–4.93mm, trochanter: 2.67–3.17mm, femur: 4.98–5.65mm, tibia: 2.65–3.23mm, 1<sup>st</sup>–5<sup>th</sup> tarsus: 0.88–0.99/0.27–0.36/0.30–0.35/0.36–0.55/1.51–1.65mm; mid leg: coxae: 4.35–5.04mm, trochanter: 2.87–4.25mm, femur: 6.39–6.84mm, tibia: 5.47–5.87mm, 1<sup>st</sup>–5<sup>th</sup> tarsus: 1.18–1.47/0.31–0.40/0.31–0.43/0.40–0.58/1.34–1.98mm; hind leg: coxae: 3.81–5.02mm, trochanter: 3.13–4.39mm, femur: 7.26–7.44mm, tibia: 7.54–9.98mm, 1<sup>st</sup>–5<sup>th</sup> tarsus: 1.42–1.47/0.44–0.51/0.37–0.45/0.43–0.66/1.60–2.10mm; cerci: 1.00–1.22mm.</p><p>Female, 3<sup>th</sup>–5<sup>th</sup> maxillary segments: 0.95–1.14/0.73–0.98/1.12–1.37mm; pronotum: length × width: 7.0–12.0 × 11.0–16.5 mm; distance between posterior disc tubercles: 2.5–4.7 mm; tegmen: 33.0–50.0mm; body length: 30.5–49.0 mm; fore leg: coxae: 2.29–5.01mm, trochanter: 2.97–3.33mm, femur: 4.62–4.91mm, tibia: 2.39–2.67mm, 1<sup>st</sup>–5<sup>th</sup> tarsus: 0.89–1.11/0.31–0.32/0.30–0.32/0.31–0.42/1.57–1.85mm; mid leg: coxae: 3.99–4.43mm, trochanter: 4.08–4.29mm, femur: 6.58–6.69mm, tibia: 5.54–5.85mm, 1<sup>st</sup>–5<sup>th</sup> tarsus: 1.10–1.24/0.29–0.38/0.27–0.39/0.42–0.45/1.30–1.50mm; hind leg: coxae: 3.94–4.56mm, trochanter: 3.66–4.27mm, femur: 6.54–7.44mm, tibia: 7.91–9.35mm, 1<sup>st</sup>–5<sup>th</sup> tarsus: 1.22–1.64/0.32–0.40/0.32–0.38/0.38–0.52/1.15–2.19mm; cerci: 0.97–1.20mm.</p></tp:treatment-sec><tp:treatment-sec sec-type="Material examined"><title>Material examined.</title><p>One male and two females, Yunnan Prov., Damenglong Town, 650m, 13 April 1958, coll. Chunpei Hong; one male and one female, Yunnan Prov., Damenglong Town, 650m, 16 March 1958, coll. Zhizi Chen; one male, one female and one nymph, Yunnan Prov., Damenglong Town, 650m, 18 April 1958, coll. Fuji Pu; three males, Yunnan Prov., Yingjiang County, Tongbiguan Township, 1418m, <named-content xmlns:xlink="http://www.w3.org/1999/xlink" content-type="dwc:verbatimCoordinates" xlink:type="simple">24°61'N, 97°62'E</named-content>, 4–5 June 2008, coll. Weiwei Zhang; one male, Xizang Prov., Motuo County, 1300m, 10 September 1979, coll. Gentao Jin and Jianyi Wu; one female, Xizang Prov., Motuo County, Gedang Township, 2080m, 15-18 April 1980, coll. Gentao Jin and Jianyi Wu; two males, Hainan Prov., Mt. Jianfengling, 22 February 1982, collector unknown; one female, Hainan Prov., Mt. Jianfengling, <!--PageBreak-->10 May 1964, coll. Sikong Liu; two males and one nymph, Hainan Prov., Mt. Jianfengling, 4 May 2013, coll. Yan Shi and Shunhua Gui; one male, Hainan Prov., Wuzhishan city, shuiman Township, 740m, 18°51'N, 109°40', 28–30 June 2008, coll. Weiwei Zhang; one male, Hainan Prov., Mt. Jianfengling, 15 June 1983, collector unknown; one male, Hainan Prov. Mt. Jianfengling, Tianchi, 25 April 1981, coll. Shaoying Liang. (SWU).</p></tp:treatment-sec><tp:treatment-sec sec-type="Distribution"><title>Distribution.</title><p>China (Yunnan, Xizang, Hainan, Taiwan); Bhutan; India; Laos; Nepal; Vietnam; Sikkim; Thailand.</p></tp:treatment-sec><tp:treatment-sec><!--Section generated to contain objects referenced in tp:taxon-treatment.--><fig id="F1" position="float" orientation="portrait"><label>Figures 1–20.</label><caption><p><bold>1–2</bold> <italic><tp:taxon-name>Salganea quinquedentata</tp:taxon-name></italic> sp. n., male: <bold>1</bold> holotype, dorsal view <bold>2</bold> same, ventral view <bold>3–4</bold> <italic><tp:taxon-name>Salganea quinquedentata</tp:taxon-name></italic> sp. n., nymph: <bold>3</bold> paratype, dorsal view <bold>4</bold> same, ventral view <bold>5–6</bold> <italic><tp:taxon-name>Salganea anisodonta</tp:taxon-name></italic> sp. n., male: <bold>5</bold> holotype, dorsal view <bold>6</bold> same, ventral view <bold>7–8</bold> <italic><tp:taxon-name>Salganea taiwanensis</tp:taxon-name></italic> Roth, 1979, male: <bold>7</bold> holotype of <italic><tp:taxon-name>Panesthia concinna</tp:taxon-name></italic> Feng &amp; Woo, 1990, dorsal view <bold>8</bold> same, ventral view <bold>9–10</bold> <italic><tp:taxon-name>Salganea guangxiensis</tp:taxon-name></italic> (Feng &amp; Woo, 1990), male: <bold>9</bold> holotype of <italic><tp:taxon-name>Panesthia guangxiensis</tp:taxon-name></italic> Feng &amp; Woo, 1990, dorsal view <bold>10</bold> same, ventral view <bold>11–12</bold> <italic><tp:taxon-name>Salganea incerta</tp:taxon-name></italic> (Brunner von Wattenwyl, 1893), male: <bold>11</bold> dorsal view <bold>12</bold> ventral view <bold>13–14</bold> <italic><tp:taxon-name>Salganea incerta</tp:taxon-name></italic> (Brunner von Wattenwyl, 1893), nymph: <bold>13</bold> dorsal view <bold>14</bold> ventral view <bold>15–16</bold> <italic><tp:taxon-name>Salganea raggei</tp:taxon-name></italic> Roth, 1979, male: <bold>15</bold> dorsal view <bold>16</bold> ventral view <bold>17–18</bold> <italic><tp:taxon-name>Salganea raggei</tp:taxon-name></italic> Roth, 1979, nymph: <bold>17</bold> dorsal view <bold>18</bold> ventral view <bold>19–20</bold> <italic><tp:taxon-name>Salganea flexibilis</tp:taxon-name></italic> sp. n., male: <bold>19</bold> holotype, dorsal view <bold>20</bold> same, ventral view. Scale bars = 1.0 cm.</p></caption><graphic xmlns:xlink="http://www.w3.org/1999/xlink" xlink:href="zookeys-412-059-g001.jpg" position="float" orientation="portrait" xlink:type="simple"/></fig><fig id="F10" position="float" orientation="portrait"><label>Figures 80–97.</label><caption><p><bold>80–88</bold> tegmina: <bold>80–81</bold> left and right tegmina of one specimen (<italic><tp:taxon-name>Salganea quinquedentata</tp:taxon-name></italic> sp. n.), dorsal view <bold>82</bold> <italic><tp:taxon-name>Salganea anisodonta</tp:taxon-name></italic> sp. n. <bold>83–84</bold> <italic><tp:taxon-name>Salganea taiwanensis</tp:taxon-name></italic> Roth, 1979 <bold>85–86</bold> <italic><tp:taxon-name>Salganea incerta</tp:taxon-name></italic> (Brunner von Wattenwyl, 1893) <bold>87–88</bold> <italic><tp:taxon-name>Salganea raggei</tp:taxon-name></italic> Roth, 1979 <bold>89–97</bold> wings: <bold>89–90</bold> left and right wings of one specimen (<italic><tp:taxon-name>Salganea quinquedentata</tp:taxon-name></italic> sp. n.), dorsal view <bold>91</bold> <italic><tp:taxon-name>Salganea anisodonta</tp:taxon-name></italic> sp. n. <bold>92–93</bold> <italic><tp:taxon-name>Salganea taiwanensis</tp:taxon-name></italic> Roth, 1979 <bold>94–95</bold> <italic><tp:taxon-name>Salganea incerta</tp:taxon-name></italic> (Brunner von Wattenwyl, 1893) <bold>96–97</bold> <italic><tp:taxon-name>Salganea raggei</tp:taxon-name></italic> Roth, 1979. Scale bars = 4.0 mm.</p></caption><graphic xmlns:xlink="http://www.w3.org/1999/xlink" xlink:href="zookeys-412-059-g010.jpg" position="float" orientation="portrait" xlink:type="simple"/></fig></tp:treatment-sec></tp:taxon-treatment>
