# Supplementary material for: Revision of the genus Salganea Stål (Blattodea, Blaberidae, Panesthiinae) from China, with descriptions of three new species
Source: Zookeys. 2014 May 29;(412):59–87. doi: 10.3897/zookeys.412.7134 (PMC4042696; doi:10.3897/zookeys.412.7134)
Supplement: XML Treatment for Salganea flexibilis [file zookeys.412.7134-treatment8.xml]

<!DOCTYPE tp:taxon-treatment
  PUBLIC "-//TaxonX//DTD Taxonomic Treatment Publishing DTD v0 20100105//EN" "tax-treatment-NSO.dtd">
<tp:taxon-treatment xmlns:tp="http://www.plazi.org/taxpub"><tp:treatment-meta><mixed-citation publication-type="journal"><person-group><name><surname>Wang</surname><given-names>Xiudan</given-names></name><name><surname>Shi</surname><given-names>Yan</given-names></name><name><surname>Wang</surname><given-names>Zongqing</given-names></name><name><surname>Che</surname><given-names>Yanli</given-names></name></person-group><article-title>Revision of the genus <italic>Salganea</italic> Stål (Blattodea, Blaberidae, Panesthiinae) from China, with descriptions of three new species</article-title><source>Zookeys</source><day>29</day><month>5</month><year>2014</year><volume>2014</volume><issue>412</issue><fpage>59</fpage><lpage>87</lpage><pub-id pub-id-type="doi">10.3897/zookeys.412.7134</pub-id></mixed-citation></tp:treatment-meta><tp:nomenclature><tp:taxon-name>
                            <tp:taxon-name-part taxon-name-part-type="genus">Salganea</tp:taxon-name-part>
                            <tp:taxon-name-part taxon-name-part-type="species">flexibilis</tp:taxon-name-part>
                            <object-id xmlns:xlink="http://www.w3.org/1999/xlink" content-type="zoobank" xlink:type="simple">http://zoobank.org/F372D347-53DE-4495-8E4A-252371FA93B1</object-id>
                            <object-id xmlns:xlink="http://www.w3.org/1999/xlink" xlink:type="simple">http://species-id.net/wiki/Salganea_flexibilis</object-id>
                        </tp:taxon-name><tp:taxon-status xmlns:xlink="http://www.w3.org/1999/xlink" xlink:type="simple">sp. n.</tp:taxon-status><xref ref-type="fig" rid="F1">Figs 19–20</xref><xref ref-type="fig" rid="F8">, 69–76</xref></tp:nomenclature><tp:treatment-sec sec-type="Description"><title>Description.</title><p><bold>Male.</bold> Body black (<xref ref-type="fig" rid="F1">Fig. 19</xref>). Head black, dark reddish brown between eyes, ocelli and eyes with yellowish border. Antennae, upper lip, mandible, labial palpi and maxillary palpomeres dark brown. Legs black, coxae, trochanter and the former half of femora yellowish brown. Abdominal sternites black with the middle of the former five segments reddish brown, cercus reddish brown (<xref ref-type="fig" rid="F1">Fig. 20</xref>).</p><p>Vertex exposed, punctured; face densely punctured; ocelli circular and distinct. Pronotum convex (anterior margin damaged, it is probably a developmental error), anterior and lateral area depressed, densely granular and equally distributed; posterior half with a distinct tubercle on each side of the midline, the floor densely punctured (<xref ref-type="fig" rid="F8">Fig. 69</xref>). Tegmina and wings mutilated, but probably fully developed (<xref ref-type="fig" rid="F1">Fig. 19</xref>). Anterior ventral margin of front femur with 2 spines, and a minute distal spine, posterior margin with a spine. Centre region of abdominal tergites sparsely punctured, more and larger laterally, and with dense setae; lateral angle of <italic>T6</italic> produced; <italic>T7</italic> hirsute, with large disc pits densely; round holes only present in the anterolateral corners of <italic>T6</italic> and <italic>T7</italic>; lateral margin of <italic>T7</italic> with 3 subacute and distinct teeth, sometimes also with subobsolete papulas, caudal angle produced into a strong and oblique spine (<xref ref-type="fig" rid="F8">Fig. 70</xref>). Abdominal sternites densely punctured; <italic>S7</italic> densely covered with hairs, hind margin emarginated (<xref ref-type="fig" rid="F8">Fig. 71</xref>), subgenital plate slightly exposed. Supra-anal plate convex, hirsute, with large disc pits densely; middle of hind margin with 8 unequal teeth, deflexed, which are triangular or apically truncate; caudal angles tapering, and same length as the largest tooth between them. Cerci conical, dorsal and ventral surfaces densely setose (<xref ref-type="fig" rid="F8">Fig. 72</xref>). Anterior margin of subgenital plate depressed, anterolateral corners subacute, lateral margins straight and not concave (<xref ref-type="fig" rid="F8">Fig. 73</xref>).</p><fig id="F8" position="float" orientation="portrait"><label>Figures 69–76.</label><caption><p><italic><tp:taxon-name>Salganea flexibilis</tp:taxon-name></italic> sp. n. <bold>69</bold> vertex and pronotum <bold>70</bold> abdominal tergum 7, dorsal view <bold>71</bold> abdominal sternite 7, ventral view <bold>72</bold> supra-anal plate and paraprocts, ventral view <bold>73</bold> subgenital plate, dorsal view <bold>74</bold> left phallomere (<italic>L1</italic>) <bold>75</bold> median phallomere (<italic>L2vm</italic> and <italic>L2d</italic>) <bold>76</bold> right phallomere (<italic>R2</italic>). Scale bars = 1.0 mm (Figs <bold>69–72</bold>), 0.5 mm (Figs <bold>73–76</bold>).</p></caption><graphic xmlns:xlink="http://www.w3.org/1999/xlink" xlink:href="zookeys-412-059-g008.jpg" position="float" orientation="portrait" xlink:type="simple"/></fig><p><bold>Male genitalia.</bold> <italic>L1</italic> well developed (<xref ref-type="fig" rid="F8">Fig. 74</xref>); <italic>L2d</italic> not bifurcated with acute apex (<xref ref-type="fig" rid="F8">Fig. 75</xref>); <italic>R2</italic> hook-shaped (<xref ref-type="fig" rid="F8">Fig. 76</xref>).</p><p><bold>Female.</bold> Unknown.</p><p><bold>Nymph.</bold> Unknown.</p><!--PageBreak--></tp:treatment-sec><tp:treatment-sec sec-type="Measurements"><title>Measurements.</title><p>Male, 3<sup>th</sup>–5<sup>th</sup> maxillary segments: 0.90/0.89/0.99mm; pronotum: length × width: 6.9 × 11.5mm; distance between disc tubercles: 2.8mm; body length: 32.2mm; fore leg: coxae: 2.99mm, trochanter: 2.54mm, femur: <!--PageBreak-->4.04mm, tibia: 2.00mm, 1<sup>st</sup>–5<sup>th</sup> tarsus: 0.90/0.32/0.32/0.38/1.36mm; mid leg: coxae: 3.50mm, trochanter: 2.88mm, femur: 5.76mm, tibia: 4.34mm, 1<sup>st</sup>–5<sup>th</sup> tarsus: 1.09/0.33/0.34/0.42/1.30mm; hind leg: coxae: 3.32mm, trochanter: 3.36mm, femur: 6.77mm, tibia: 6.59mm, 1<sup>st</sup>–5<sup>th</sup> tarsus: 1.27/0.42/0.38/0.45/1.46mm; cerci: 0.93mm.</p></tp:treatment-sec><tp:treatment-sec sec-type="Material examined"><title>Material examined.</title><p><italic>Holotype</italic>, male, China: Yunnan Prov., Nujiang State, Gongshan County, Dulongjiang Township, Kongmu Village, 1391m, <named-content xmlns:xlink="http://www.w3.org/1999/xlink" content-type="dwc:verbatimCoordinates" xlink:type="simple">27°44.79'N, 98°20.19'E</named-content>, 25 May 2013, coll. Hao Xu and Jianyue Qiu (SWU).</p></tp:treatment-sec><tp:treatment-sec sec-type="Remarks"><title>Remarks.</title><p>Owing to <italic>L2d</italic> not being bifurcated, this species should be placed under the <italic><tp:taxon-name>Salganea raggei</tp:taxon-name></italic> species group. It is superficially similar to <italic><tp:taxon-name>Salganea aperturifera</tp:taxon-name></italic>, but can be differentiated by the following characteristics: 1) posterior half of pronotum with 1 pair of tubercles, 2 pairs in <italic><tp:taxon-name>Salganea aperturifera</tp:taxon-name></italic>; 2) abdominal tergites 6 and 7 with holes in the anterolateral corners, <italic>T3</italic>–<italic>T7</italic> with holes in <italic><tp:taxon-name>Salganea aperturifera</tp:taxon-name></italic>; 3) supra-anal plate convex, hind margin with 8 deflexed and unequal teeth, the teeth but in <italic><tp:taxon-name>Salganea aperturifera</tp:taxon-name></italic> the number of teeth is 8–10, which are subequal and undeflexed.</p></tp:treatment-sec><tp:treatment-sec sec-type="Etymology"><title>Etymology.</title><p>The specific epithet “<italic>flexibilis</italic>” is derived from Latin, which means that the teeth on the hind margin of the supra-anal plate are deflexed.</p></tp:treatment-sec><tp:treatment-sec><!--Section generated to contain objects referenced in tp:taxon-treatment.--><fig id="F1" position="float" orientation="portrait"><label>Figures 1–20.</label><caption><p><bold>1–2</bold> <italic><tp:taxon-name>Salganea quinquedentata</tp:taxon-name></italic> sp. n., male: <bold>1</bold> holotype, dorsal view <bold>2</bold> same, ventral view <bold>3–4</bold> <italic><tp:taxon-name>Salganea quinquedentata</tp:taxon-name></italic> sp. n., nymph: <bold>3</bold> paratype, dorsal view <bold>4</bold> same, ventral view <bold>5–6</bold> <italic><tp:taxon-name>Salganea anisodonta</tp:taxon-name></italic> sp. n., male: <bold>5</bold> holotype, dorsal view <bold>6</bold> same, ventral view <bold>7–8</bold> <italic><tp:taxon-name>Salganea taiwanensis</tp:taxon-name></italic> Roth, 1979, male: <bold>7</bold> holotype of <italic><tp:taxon-name>Panesthia concinna</tp:taxon-name></italic> Feng &amp; Woo, 1990, dorsal view <bold>8</bold> same, ventral view <bold>9–10</bold> <italic><tp:taxon-name>Salganea guangxiensis</tp:taxon-name></italic> (Feng &amp; Woo, 1990), male: <bold>9</bold> holotype of <italic><tp:taxon-name>Panesthia guangxiensis</tp:taxon-name></italic> Feng &amp; Woo, 1990, dorsal view <bold>10</bold> same, ventral view <bold>11–12</bold> <italic><tp:taxon-name>Salganea incerta</tp:taxon-name></italic> (Brunner von Wattenwyl, 1893), male: <bold>11</bold> dorsal view <bold>12</bold> ventral view <bold>13–14</bold> <italic><tp:taxon-name>Salganea incerta</tp:taxon-name></italic> (Brunner von Wattenwyl, 1893), nymph: <bold>13</bold> dorsal view <bold>14</bold> ventral view <bold>15–16</bold> <italic><tp:taxon-name>Salganea raggei</tp:taxon-name></italic> Roth, 1979, male: <bold>15</bold> dorsal view <bold>16</bold> ventral view <bold>17–18</bold> <italic><tp:taxon-name>Salganea raggei</tp:taxon-name></italic> Roth, 1979, nymph: <bold>17</bold> dorsal view <bold>18</bold> ventral view <bold>19–20</bold> <italic><tp:taxon-name>Salganea flexibilis</tp:taxon-name></italic> sp. n., male: <bold>19</bold> holotype, dorsal view <bold>20</bold> same, ventral view. Scale bars = 1.0 cm.</p></caption><graphic xmlns:xlink="http://www.w3.org/1999/xlink" xlink:href="zookeys-412-059-g001.jpg" position="float" orientation="portrait" xlink:type="simple"/></fig></tp:treatment-sec></tp:taxon-treatment>
